# Supplementary material for: A novel enhancer regulates MGMT expression and promotes temozolomide resistance in glioblastoma
Source: Nat Commun. 2018 Jul 27;9:2949. doi: 10.1038/s41467-018-05373-4 (PMC6063898; doi:10.1038/s41467-018-05373-4)
Supplement: Supplementary file 4 — Supplementary Data 1 [file 41467_2018_5373_MOESM4_ESM.xlsx]

## Sheet: Sheet1
Supplementary Data 1. The original list of Group-1 putative enhancers. The genomic location of each putative enhancer in Group-1 cluster, shown in Figure 1, was listed. The H3K4me1 and H3K27ac change on each putative enhancer locus was also listed together with the calculation of significance. The mRNA ID for the RNA transcript of the gene closest to each putative enhancer was listed in column I.…
chromosome	star	end	strand	H3K4me1 (3080/5199)	p-value	H3K27ac (3080/5199)	p-value	adjacent gene	Gene Name	RNAseq (3080/5199)	p-value	adjust p value
chr10	131268010	131268272	+	2.63	0.027294	3.35	7.28361e-15	NM_002412	MGMT	15.63	3.31822e-143	6.12012e-139
chr10	131323874	131324034	+	-0.04	0.956481	4.52	5.98218e-07	NM_002412	MGMT	15.63	3.31822e-143	6.12012e-139
chr17	15157604	15157732	+	0.57	0.230388	2.38	4.45062e-08	NR_039884	MIR4731	7.57	0.951931	1
chr19	13974673	13974801	+	0.13	0.464479	2.41	3.22289e-05	NR_029613	MIR181C	7.49	0.893983	1
chr1	84012538	84012744	+	0.23	0.0258101	1.98	7.11839e-06	NR_049805	MIR548AP	6.64	1	1
chr11	75051486	75052116	+	1.04	0.0643701	1.37	2.17034e-08	NR_029891	MIR326	6.13	1	1
chr13	80380579	80380870	+	-0.68	0.0298022	1.49	2.75919e-05	NR_046685	NDFIP2-AS1	5.91	0.834099	1
chr8	53341449	53341663	+	2.26	0.0651387	2.64	2.45366e-06	NM_014682	ST18	5.64	0.0864981	1
chrY	6331521	6331671	+	0.96	0.00319331	4.4	2.04309e-06	NR_003591	TTTY8B	4.91	0.951931	1
chr10	49916455	49916676	+	2.26	0.010657	2.34	1.36708e-05	NM_020945	WDFY4	4.32	0.20611	1
chr17	34092496	34092624	+	0.92	0.152933	2.15	9.6366e-05	NM_145272	C17orf50	4.32	0.893983	1
chr4	54501374	54501502	+	1.26	0.156387	2.88	3.4808e-05	NR_046827	LNX1-AS2	4.32	0.774871	1
chr7	69852399	69852616	+	0.81	0.93262	2.11	3.97417e-05	NM_022479	WBSCR17	4.32	0.476657	1
chr1	18014635	18014807	+	2.04	0.0993287	3.05	2.06196e-07	NM_030812	ACTL8	3.32	0.951931	1
chr1	233576895	233577574	+	1.38	0.00220747	1.7	8.3349e-11	NM_032435	MAP3K21	3.32	0.603557	1
chr1	233578634	233578867	+	2.16	0.0160433	2.17	1.66432e-06	NM_032435	MAP3K21	3.32	0.603557	1
chr10	98876556	98876765	+	-1.54	0.103108	3.38	1.28643e-07	NR_038330	LOC100505540	3.32	1	1
chr10	107297958	107299694	+	0.52	0.0443767	1.36	4.82296e-15	NM_014978	SORCS3	3.32	0.774871	1
chr17	1157260	1157466	+	-0.96	0.104912	2.34	1.36708e-05	NM_001164405	BHLHA9	3.32	1	1
chr18	29161447	29161805	+	-0.03	0.460491	1.83	1.42926e-07	NM_000371	TTR	3.32	0.951931	1
chr18	40238107	40238433	+	0.63	0.261697	2.39	1.03174e-11	NM_002930	RIT2	3.32	1	1
chr18	53958769	53958980	+	0.23	0.391248	1.62	3.67155e-05	NR_040026	LOC100505474	3.32	0.834099	1
chr2	150016799	150017035	+	0.46	0.463277	1.77	4.17631e-05	NM_177964	LYPD6B	3.32	0.893983	1
chr20	45192532	45192824	+	-0.93	0.0381828	1.48	4.34566e-07	NM_080721	OCSTAMP	3.32	0.951931	1
chr20	46756813	46757250	+	-0.3	0.29184	1.33	2.91051e-06	NR_026958	LINC00494	3.32	1	1
chr20	46831807	46831971	+	0.46	0.463277	3.46	4.07737e-08	NR_026958	LINC00494	3.32	1	1
chr3	38786368	38786977	+	3.26	2.23265e-05	2	2.30308e-11	NM_006514	SCN10A	3.32	0.792062	1
chr4	94337656	94338038	+	-1.13	0.108085	1.71	2.83834e-06	NM_005172	ATOH1	3.32	0.951931	1
chr5	56752078	56752404	+	-0.28	0.353275	2.2	2.70673e-07	NM_001017992	ACTBL2	3.32	0.951931	1
chr5	56790567	56791307	+	1.04	0.0133954	1.38	2.38833e-08	NM_001017992	ACTBL2	3.32	0.951931	1
chr5	56797905	56798110	+	1.26	0.156387	2.01	4.16718e-05	NM_001017992	ACTBL2	3.32	0.951931	1
chr9	104334634	104334948	+	1.78	0.0523853	1.54	1.27332e-05	NM_147180	PPP3R2	3.32	0.893983	1
chr8	143552604	143552854	+	-1.13	0.0653949	2.72	8.55278e-07	NM_001702	BAI1	3.17	9.04815e-35	1.96334e-31
chr19	8131466	8131777	+	-0.65	0.0455816	1.33	8.06971e-06	NM_005624	CCL25	3	0.638462	1
chr17	45209	45345	+	-0.04	0.956481	2.81	5.99044e-05	NM_003585	DOC2B	2.74	0.331315	1
chr17	81059143	81059279	+	1.46	0.222672	4.2	1.27496e-05	NM_001004431	METRNL	2.32	0.00216867	0.0832446
chr7	43139789	43140395	+	0.98	0.0490005	2.08	2.70184e-16	NM_015052	HECW1	2.32	0.217543	1
chr7	43147941	43148069	+	-0.77	0.876277	2.13	6.01773e-07	NM_015052	HECW1	2.32	0.217543	1
chr7	43151077	43151744	+	1.3	0.0345002	2.13	1.38e-12	NM_015052	HECW1	2.32	0.217543	1
chr10	15335805	15337012	+	2.7	1.43458e-10	2.82	3.91982e-27	NM_001010924	FAM171A1	2.2	1.9534e-17	1.33439e-14
chr10	15387046	15387750	+	2.39	7.41436e-08	1.61	3.40873e-09	NM_001010924	FAM171A1	2.2	1.9534e-17	1.33439e-14
chr10	15394883	15395011	+	-0.54	0.361994	2.26	1.63654e-07	NM_001010924	FAM171A1	2.2	1.9534e-17	1.33439e-14
chr10	15409910	15410105	+	-1.13	0.188905	2.73	4.66819e-10	NM_001010924	FAM171A1	2.2	1.9534e-17	1.33439e-14
chr5	169911005	169911133	+	-0.77	0.876277	4.34	3.76762e-06	NM_001034837	KCNIP1	2.2	0.129474	1
chr5	169915589	169916254	+	0.73	0.0229601	2.44	3.80707e-13	NM_001034837	KCNIP1	2.2	0.129474	1
chr5	169917976	169919281	+	0.52	0.0123478	1.31	2.22194e-16	NM_001034837	KCNIP1	2.2	0.129474	1
chr5	169979534	169979760	+	1.46	0.0103048	1.7	9.75942e-05	NM_001034837	KCNIP1	2.2	0.129474	1
chr5	169997626	169997774	+	0.46	0.463277	2.31	8.77965e-05	NM_001034837	KCNIP1	2.2	0.129474	1
chr5	170023589	170024603	+	-0.22	0.311924	1.38	1.96482e-10	NM_001034837	KCNIP1	2.2	0.129474	1
chr5	170044520	170044963	+	1.99	0.000725969	2.24	1.3641e-10	NM_001034837	KCNIP1	2.2	0.129474	1
chr5	170058490	170059276	+	1.59	0.00032156	1.51	1.54089e-10	NM_001034837	KCNIP1	2.2	0.129474	1
chr5	170060936	170061203	+	2.63	0.027294	1.6	9.17621e-06	NM_001034837	KCNIP1	2.2	0.129474	1
chr3	134656373	134656603	+	-0.54	0.329466	1.73	1.68206e-05	NM_004441	EPHB1	1.91	0.100521	1
chr4	141019920	141020093	+	2.46	0.0423267	2.46	3.02942e-06	NM_018717	MAML3	1.91	0.0391111	0.693286
chr15	69085288	69085426	+	-0.13	0.374716	2.29	2.24196e-05	NR_036197	MIR4312	1.9	0.792062	1
chr15	69094025	69094269	+	0.04	0.492338	1.84	4.25133e-05	NR_036197	MIR4312	1.9	0.792062	1
chrX	132860587	132860736	+	0.46	0.463277	2.65	2.30068e-07	NM_001164617	GPC3	1.86	0.00273181	0.0994778
chrX	132874246	132874374	+	-0.19	0.011157	3.2	7.37844e-05	NM_001164617	GPC3	1.86	0.00273181	0.0994778
chrX	132905350	132905638	+	0.78	0.301098	1.63	2.80916e-07	NM_001164617	GPC3	1.86	0.00273181	0.0994778
chrX	132998851	132998999	+	0.23	0.0258101	2.11	3.97417e-05	NM_001164617	GPC3	1.86	0.00273181	0.0994778
chr12	15627091	15627820	+	2.26	0.000361535	1.34	7.41919e-07	NM_030671	PTPRO	1.83	0.00255454	0.0945153
chr4	158145806	158146579	+	4.73	5.58948e-23	2.28	3.37787e-16	NM_001083620	GRIA2	1.78	5.16993e-10	1.2147e-07
chr4	158147864	158148007	+	2.04	0.0993287	3.68	7.22582e-07	NM_001083620	GRIA2	1.78	5.16993e-10	1.2147e-07
chr4	158237303	158237898	+	0.78	0.0774983	1.4	2.80163e-07	NM_001083620	GRIA2	1.78	5.16993e-10	1.2147e-07
chr12	15508238	15508399	+	0.23	0.0258101	3.29	4.02559e-07	NM_030667	PTPRO	1.7	8.07242e-05	0.00574856
chr12	15509789	15510038	+	1.54	0.0228756	2.71	7.10937e-11	NM_030667	PTPRO	1.7	8.07242e-05	0.00574856
chr12	15570562	15571563	+	1.84	2.02822e-05	1.65	2.72044e-13	NM_030667	PTPRO	1.7	8.07242e-05	0.00574856
chr12	15574316	15574515	+	1.16	0.0846499	3.92	3.73701e-08	NM_030667	PTPRO	1.7	8.07242e-05	0.00574856
chr12	15575037	15575342	+	1.23	0.00112322	1.88	4.69401e-06	NM_030667	PTPRO	1.7	8.07242e-05	0.00574856
chr16	81674249	81674377	+	-2.13	0.0277121	4.2	1.27496e-05	NR_045112	LOC100129617	1.58	0.689022	1
chr8	105429648	105429840	+	1.26	0.156387	1.71	7.59884e-07	NM_001385	DPYS	1.58	0.84747	1
chr6	123328803	123329304	+	0.84	0.148331	2.36	6.31703e-10	NM_001010852	CLVS2	1.52	1.02262e-07	1.53344e-05
chr6	123362537	123362666	+	-0.77	0.876277	2.19	3.13819e-07	NM_001010852	CLVS2	1.52	1.02262e-07	1.53344e-05
chr6	123385147	123385516	+	0.8	0.0597702	1.79	3.36885e-07	NM_001010852	CLVS2	1.52	1.02262e-07	1.53344e-05
chr16	55840982	55841158	+	1.54	0.0228756	2.05	2.62391e-05	NM_001025194	CES1	1.5	0.0423671	0.731949
chr5	74173734	74173922	+	-0.25	0.332095	2.06	6.83184e-06	NM_015566	FAM169A	1.47	0.000237807	0.0139685
chrX	132509864	132510583	+	1.78	0.00319393	1.98	6.77222e-15	NM_001448	GPC4	1.46	1.55365e-06	0.00018428
chrX	132630106	132630447	+	0.19	0.465306	1.82	4.67317e-06	NM_001448	GPC4	1.46	1.55365e-06	0.00018428
chrX	132773718	132774111	+	2.04	0.0993287	1.9	5.24736e-07	NM_001448	GPC4	1.46	1.55365e-06	0.00018428
chr8	4621157	4621293	+	1.34	0.000666161	2.26	1.63654e-07	NM_033225	CSMD1	1.42	1.5315e-06	0.000182828
chr21	40359192	40360744	+	0.68	0.0262575	1.68	1.02258e-17	NM_005239	ETS2	1.37	7.60236e-05	0.00550954
chr21	40362390	40362524	+	-0.22	0.38435	2.88	3.4808e-05	NM_005239	ETS2	1.37	7.60236e-05	0.00550954
chr1	17873576	17873755	+	0.35	0.325791	1.95	2.70996e-05	NM_018125	ARHGEF10L	1.36	4.10537e-06	0.000424199
chr20	36023210	36023597	+	-0.37	0.217565	1.67	2.51267e-09	NM_198291	SRC	1.36	0.0852798	1
chr4	40850203	40851064	+	2.32	1.40985e-09	1.36	1.07978e-09	NM_001166051	APBB2	1.36	9.66544e-09	1.66607e-06
chr4	40851715	40851899	+	3.16	0.00446121	2.24	9.4201e-06	NM_001166051	APBB2	1.36	9.66544e-09	1.66607e-06
chr4	40856855	40857235	+	1.7	0.0113198	2.05	3.14062e-07	NM_001166051	APBB2	1.36	9.66544e-09	1.66607e-06
chr1	17892110	17892281	+	0.68	0.280156	1.68	6.14608e-05	NM_001011722	ARHGEF10L	1.35	4.71867e-06	0.000480726
chr1	17895787	17896416	+	1.25	0.000103097	1.92	3.41925e-13	NM_001011722	ARHGEF10L	1.35	4.71867e-06	0.000480726
chr1	17900076	17900242	+	1.64	0.000138969	3.01	3.57985e-07	NM_001011722	ARHGEF10L	1.35	4.71867e-06	0.000480726
chr1	17913886	17914567	+	1.87	5.90965e-09	1.31	6.82581e-09	NM_001011722	ARHGEF10L	1.35	4.71867e-06	0.000480726
chr17	71477113	71477829	+	0.56	0.128974	2.43	2.81147e-15	NM_001144952	SDK2	1.33	1.62458e-07	2.33199e-05
chr17	71538702	71538899	+	1.38	0.0250676	4.27	1.65397e-10	NM_001144952	SDK2	1.33	1.62458e-07	2.33199e-05
chr17	71546866	71547022	+	1.63	0.0763295	3.29	4.02559e-07	NM_001144952	SDK2	1.33	1.62458e-07	2.33199e-05
chr17	71637475	71637752	+	-0.54	0.3033	2.17	4.3605e-07	NM_001144952	SDK2	1.33	1.62458e-07	2.33199e-05
chr11	34294794	34295009	+	1.26	0.0619068	2.2	3.95844e-06	NM_145804	ABTB2	1.26	1.86919e-05	0.0016339
chr11	34321286	34321437	+	0.46	0.404925	2.29	2.24196e-05	NM_145804	ABTB2	1.26	1.86919e-05	0.0016339
chr4	37931201	37931609	+	-0.19	0.011157	1.49	2.75919e-05	NM_006607	PTTG2	1.26	0.822116	1
chr1	230511124	230512291	+	0.68	0.126482	1.87	3.58514e-18	NM_001258311	PGBD5	1.22	0.000624385	0.0313365
chr1	230517793	230518319	+	0.04	0.504309	1.76	7.77564e-10	NM_001258311	PGBD5	1.22	0.000624385	0.0313365
chr1	230653244	230654300	+	0.52	0.0884824	1.42	8.19886e-13	NM_001258311	PGBD5	1.22	0.000624385	0.0313365
chr20	50386254	50386386	+	0.87	0.210905	3.05	6.68351e-06	NM_006045	ATP9A	1.21	1.23729e-05	0.00111866
chr3	25513336	25515881	+	0.81	0.000324882	1.71	2.48004e-31	NM_000965	RARB	1.18	0.0227638	0.489342
chr16	84873786	84873915	+	0.46	0.463277	2.52	7.55693e-05	NM_031476	CRISPLD2	1.17	0.0111011	0.2976
chr3	63398978	63399527	+	0.22	0.369908	1.59	1.17875e-08	NM_144642	SYNPR	1.12	0.115421	1
chrX	133349000	133349161	+	0.81	0.00538428	2.86	6.62048e-11	NM_001101357	CCDC160	1.12	0.0354959	0.651331
chrX	133380504	133380686	+	0.68	0.280156	2.25	3.6615e-05	NM_001101357	CCDC160	1.12	0.0354959	0.651331
chr6	71744515	71744826	+	-0.28	0.353275	1.39	4.85827e-05	NM_080742	B3GAT2	1.11	0.00105455	0.0480841
chr6	71790599	71790937	+	0.33	0.277101	1.49	1.73337e-05	NM_080742	B3GAT2	1.11	0.00105455	0.0480841
chr8	101234205	101234517	+	-0.18	0.381896	1.78	1.91846e-06	NM_003114	SPAG1	1.11	0.00239864	0.0897375
chr12	94441501	94441629	+	-0.54	0.361994	4.27	6.93675e-06	NM_005761	PLXNC1	1.08	0.0218192	0.478234
chr22	26663920	26664258	+	-0.42	0.23405	1.46	1.59287e-05	NM_001184774	SEZ6L	1.06	3.39513e-06	0.000368351
chr6	94118302	94118451	+	-0.06	0.44608	3.2	1.24825e-06	NM_004440	EPHA7	1.03	0.000187148	0.0113545
chr17	3864193	3864479	+	-1.13	0.188905	1.85	1.26209e-06	NM_005173	ATP2A3	1	0.208112	1
chr18	54540803	54541253	+	-0.31	0.249034	1.67	9.22093e-09	NR_048536	LINC-ROR	1	0.896199	1
chr8	70378884	70379103	+	-0.54	0.361994	3.08	3.76481e-09	NM_001128204	SULF1	1	0.269556	1
chr8	70398889	70399134	+	0.81	0.93262	3.91	1.99443e-11	NM_001128205	SULF1	1	0.24551	1
chr8	70399756	70399884	+	0.23	0.0258101	2.49	1.21036e-08	NM_001128205	SULF1	1	0.24551	1
chr2	105200888	105201156	+	0.46	0.308555	1.31	3.20034e-05	NR_015399	LOC150568	0.97	0.339311	1
chr2	107611869	107612011	+	0.78	0.301098	2.52	7.55693e-05	NM_001142352	ST6GAL2	0.94	0.00360039	0.125649
chr8	121742447	121742729	+	1.38	0.0250676	2.03	1.31912e-07	NM_021021	SNTB1	0.93	1.63181e-05	0.00143662
chr8	121764093	121764326	+	0.75	0.100892	1.79	7.18904e-06	NM_021021	SNTB1	0.93	1.63181e-05	0.00143662
chr8	122158065	122158233	+	-0.41	0.248943	2.12	1.02719e-05	NM_021021	SNTB1	0.93	1.63181e-05	0.00143662
chr3	69869675	69870370	+	1.19	0.0124801	2.28	3.37787e-16	NM_198177	MITF	0.91	0.00216805	0.0832446
chr3	69870955	69871136	+	0.92	0.152933	4.05	6.20319e-09	NM_198177	MITF	0.91	0.00216805	0.0832446
chr16	8635808	8636226	+	0.92	0.0134376	1.31	3.20034e-05	NM_001146336	TMEM114	0.89	0.353934	1
chr21	33368894	33369446	+	1.63	0.000230193	1.47	4.56791e-09	NR_038033	LINC00159	0.87	0.927924	1
chr21	33515567	33515782	+	-2.28	0.00457914	3.01	3.57985e-07	NR_038033	LINC00159	0.87	0.927924	1
chr1	112431592	112431905	+	-0.83	0.033279	1.48	4.34566e-07	NM_172198	KCND3	0.86	0.00490268	0.160186
chr9	103364919	103365047	+	1.78	0.149771	2.93	2.01499e-05	NM_001018116	MURC	0.86	0.0722567	1
chr9	103434187	103434563	+	-0.63	0.101214	2.06	8.33025e-08	NM_001018116	MURC	0.86	0.0722567	1
chr2	84179635	84179923	+	1.04	0.0104342	1.71	2.83834e-06	NR_003663	FUNDC2P2	0.85	0.735642	1
chr5	13990775	13991016	+	-0.08	0.429403	2.1	4.28223e-06	NM_001369	DNAH5	0.85	0.273556	1
chr9	112980203	112980331	+	-1.09	0.0165136	2.38	8.30332e-06	NM_001012993	C9orf152	0.85	0.695632	1
chr12	14075473	14075863	+	0.92	0.063595	1.35	2.49536e-05	NM_000834	GRIN2B	0.84	0.0130883	0.335978
chr2	40447265	40447617	+	0.11	0.462988	2.38	5.51022e-08	NM_001112800	SLC8A1	0.83	0.0219872	0.480773
chr2	40599394	40599574	+	0.87	0.210905	3.61	4.00863e-09	NM_001112800	SLC8A1	0.83	0.0219872	0.480773
chr2	40662185	40662518	+	0.46	0.365076	2.82	9.15358e-10	NM_001112800	SLC8A1	0.83	0.0219872	0.480773
chr5	64437302	64437564	+	0.46	0.463277	1.38	7.73962e-05	NM_197941	ADAMTS6	0.81	0.437411	1
chr2	5532734	5532957	+	3.21	3.53335e-05	1.64	0.000358296	NM_003108	SOX11	0.8	0.000155944	0.00974052
chr4	81120300	81120428	+	0.45	0.0153074	2.63	2.665e-05	NM_001099403	PRDM8	0.8	0.00718926	0.216135
chr10	102490985	102491242	+	-0.36	0.926622	1.68	6.14608e-05	NM_003988	PAX2	0.79	0.0452616	0.762973
chr10	124235806	124235989	+	0.46	0.308555	1.84	4.25133e-05	NM_002775	HTRA1	0.79	0.000854089	0.0408633
chr21	33263348	33263653	+	1.13	0.0637059	1.73	1.68206e-05	NM_014586	HUNK	0.78	0.0014115	0.0607556
chr8	125673055	125673192	+	0.37	0.283356	2.2	1.52841e-05	NM_014751	MTSS1	0.78	0.000350482	0.0194123
chr20	46391324	46392013	+	0.04	0.477655	1.39	8.77908e-11	NM_018837	SULF2	0.75	0.022518	0.488105
chr6	129966698	129966854	+	1.26	0.156387	3.52	4.17512e-06	NM_033515	ARHGAP18	0.75	0.0760619	1
chr22	27459620	27460046	+	1.54	0.0228756	2.1	3.03744e-11	NR_003491	MIAT	0.74	0.456873	1
chr22	27469882	27470264	+	2.36	0.0070366	1.6	4.58161e-08	NR_003491	MIAT	0.74	0.456873	1
chr22	27504268	27505353	+	0.56	0.077732	1.61	2.34836e-13	NR_003491	MIAT	0.74	0.456873	1
chr22	27507214	27507633	+	2.96	7.36592e-06	1.51	4.68389e-06	NR_003491	MIAT	0.74	0.456873	1
chr22	27511555	27512120	+	1.11	0.036985	1.9	1.62705e-08	NR_003491	MIAT	0.74	0.456873	1
chr4	55540038	55540166	+	-0.96	0.18457	3.2	7.37844e-05	NM_000222	KIT	0.74	0.0977596	1
chr11	69802126	69803147	+	1.48	3.76373e-05	1.53	3.99584e-14	NM_018043	ANO1	0.73	0.011962	0.314061
chr20	46423943	46424275	+	0.13	0.429293	1.4	1.2096e-05	NM_198596	SULF2	0.73	0.0244459	0.509181
chr20	46505367	46505541	+	0.46	0.404925	1.7	2.55763e-05	NM_198596	SULF2	0.73	0.0244459	0.509181
chr17	19170339	19170482	+	0.46	0.334119	2.78	5.42182e-06	NR_046824	EPN2-IT1	0.68	0.550735	1
chr17	19182076	19182216	+	0.46	0.221407	1.96	6.58847e-05	NR_046824	EPN2-IT1	0.68	0.550735	1
chr17	19182743	19183382	+	2.2	1.92855e-10	1.42	1.23419e-07	NR_046824	EPN2-IT1	0.68	0.550735	1
chr18	9813187	9813315	+	-0.42	0.23405	2.01	4.16718e-05	NM_032243	TXNDC2	0.68	0.341894	1
chr2	185730114	185730242	+	1.81	0.834416	2.13	6.01773e-07	NM_194250	ZNF804A	0.67	0.0131906	0.338133
chr1	242592236	242592910	+	0.04	0.480721	1.38	1.96482e-10	NM_001195811	PLD5	0.66	0.00538222	0.172944
chr1	242610906	242611153	+	3.92	6.26498e-05	1.61	2.31074e-05	NM_001195811	PLD5	0.66	0.00538222	0.172944
chr14	47861658	47861890	+	-0.25	0.332095	1.48	1.09013e-05	NM_182830	MDGA2	0.66	0.152426	1
chr14	47936164	47936721	+	0.54	0.111688	1.48	6.98958e-08	NM_182830	MDGA2	0.66	0.152426	1
chr14	47976662	47977456	+	0.49	0.115226	1.42	3.11262e-10	NM_182830	MDGA2	0.66	0.152426	1
chr9	109456149	109456282	+	-0.96	0.18457	3.05	6.68351e-06	NM_021224	ZNF462	0.65	0.0030931	0.110668
chr5	147073682	147075332	+	1.7	5.10416e-08	1.33	1.19497e-19	NR_073101	JAKMIP2	0.63	0.00993562	0.275154
chr5	147106916	147107188	+	1.96	0.0093507	1.88	3.40874e-07	NR_073101	JAKMIP2	0.63	0.00993562	0.275154
chr5	147123138	147124024	+	2.98	1.6839e-07	1.85	6.47064e-14	NR_073101	JAKMIP2	0.63	0.00993562	0.275154
chr5	147130732	147132501	+	1.14	4.76404e-06	1.55	3.36075e-25	NR_073101	JAKMIP2	0.63	0.00993562	0.275154
chr5	147133294	147133676	+	0.29	0.337406	1.38	6.92001e-06	NR_073101	JAKMIP2	0.63	0.00993562	0.275154
chr5	147159619	147159946	+	0.19	0.465306	2.34	2.39066e-08	NR_073101	JAKMIP2	0.63	0.00993562	0.275154
chr5	147162779	147162977	+	0.81	0.00538428	2.86	6.62048e-11	NR_073101	JAKMIP2	0.63	0.00993562	0.275154
chr4	76955564	76956038	+	1.08	0.0131983	1.6	4.58161e-08	NM_005409	CXCL11	0.59	0.257339	1
chr20	50582889	50583023	+	1.63	0.0763295	1.91	1.75402e-05	NM_020436	SALL4	0.58	0.76333	1
chr4	41543912	41544081	+	1.64	0.000138969	2.15	9.6366e-05	NM_001112719	LIMCH1	0.58	0.00736598	0.219657
chr5	7759550	7759941	+	1.68	0.0287592	1.88	1.42838e-07	NM_001089584	C5orf49	0.58	0.951714	1
chr5	144901194	144901447	+	1.13	0.012899	2.3	1.03373e-08	NM_182960	PRELID2	0.58	0.439748	1
chr5	144942561	144943286	+	0.89	0.000371853	1.72	7.64548e-13	NM_182960	PRELID2	0.58	0.439748	1
chr7	19955874	19956060	+	0.23	0.0258101	2.05	2.62391e-05	NM_152774	TMEM196	0.58	0.689645	1
chr7	100807656	100807792	+	-0.19	0.011157	3.1	3.83115e-06	NM_003378	VGF	0.58	0.748623	1
chr9	136654311	136654647	+	1.73	3.52589e-05	1.68	1.61743e-05	NM_007101	SARDH	0.58	0.799165	1
chr2	222290348	222290560	+	1.92	0.0356024	2.07	6.36637e-05	NM_004438	EPHA4	0.57	0.012966	0.333767
chr2	222428649	222429042	+	1.41	0.00473646	1.59	5.78928e-06	NM_004438	EPHA4	0.57	0.012966	0.333767
chr12	133088737	133088886	+	-1.28	0.0396666	2.93	2.01499e-05	NM_001142641	FBRSL1	0.56	0.0266022	0.538586
chr10	15279576	15279729	+	-0.54	0.361994	3.05	6.68351e-06	NM_004808	NMT2	0.55	0.0365245	0.663049
chr11	7593182	7593676	+	2.23	4.06848e-06	2.05	1.59651e-12	NM_001256568	PPFIBP2	0.55	0.0598245	0.914928
chr11	7600776	7601522	+	1.32	0.000664202	2.1	3.03744e-11	NM_001256568	PPFIBP2	0.55	0.0598245	0.914928
chr11	7602134	7602568	+	3.26	2.23265e-05	3	2.07182e-11	NM_001256568	PPFIBP2	0.55	0.0598245	0.914928
chr11	7603953	7604122	+	1.64	0.000138969	2.41	3.22289e-05	NM_001256568	PPFIBP2	0.55	0.0598245	0.914928
chr11	7608273	7609591	+	2.77	4.00597e-22	2.04	1.14091e-31	NM_001256568	PPFIBP2	0.55	0.0598245	0.914928
chr11	7651020	7651846	+	3.96	9.46743e-13	1.9	2.45057e-16	NM_001256569	PPFIBP2	0.55	0.0623994	0.940471
chr11	7656210	7656676	+	1.73	0.00187625	2.27	4.49811e-14	NM_001256569	PPFIBP2	0.55	0.0623994	0.940471
chr11	41399978	41400649	+	0.84	0.0358989	1.31	5.41505e-07	NM_001258419	LRRC4C	0.55	0.124734	1
chr4	120525579	120525936	+	0.94	0.113163	1.73	1.86959e-06	NM_033430	PDE5A	0.55	0.026862	0.542356
chr4	120589131	120589272	+	-0.22	0.38435	3.2	1.24825e-06	NM_001083	PDE5A	0.55	0.028874	0.565642
chr16	77849568	77849832	+	1	0.0223864	2.09	4.70718e-07	NM_020927	VAT1L	0.54	0.0192807	0.437938
chr16	77884557	77884685	+	1.04	0.218994	3.4	1.32847e-05	NM_020927	VAT1L	0.54	0.0192807	0.437938
chr22	27643727	27643911	+	0.46	0.463277	2.72	8.55278e-07	NM_002430	MN1	0.54	0.180216	1
chr22	27812662	27812979	+	0.04	0.529972	1.95	2.15482e-07	NM_002430	MN1	0.54	0.180216	1
chr22	28144856	28145329	+	0.16	0.427697	1.5	4.7051e-07	NM_002430	MN1	0.54	0.180216	1
chr8	97539032	97539160	+	1.04	0.156144	2.83	3.16704e-06	NM_002998	SDC2	0.54	0.0135773	0.345406
chr18	43989632	43989832	+	3.36	0.0017599	2.32	3.5378e-06	NM_152470	RNF165	0.52	0.0236305	0.500367
chr7	15819961	15820159	+	0.66	0.121103	1.7	6.76922e-06	NM_005924	MEOX2	0.52	0.0213239	0.469657
chr8	121469950	121470162	+	1.22	0.00730925	2.49	2.88199e-07	NM_014078	MRPL13	0.52	0.0243549	0.508722
chr8	121613022	121613320	+	0.52	0.0807801	2.12	7.78957e-08	NM_014078	MRPL13	0.52	0.0243549	0.508722
chr18	13229002	13229379	+	0.16	0.381985	1.31	2.61775e-06	NM_181482	LDLRAD4	0.51	0.0210336	0.465718
chr2	74518776	74519077	+	0.92	0.152933	1.9	1.2565e-06	NM_021196	SLC4A5	0.51	0.774388	1
chr5	15260987	15261346	+	-0.54	0.245002	1.72	4.46214e-06	NM_012304	FBXL7	0.51	0.032403	0.611397
chr8	70699186	70699321	+	1.19	0.113922	3.63	1.29945e-06	NM_001146009	SLCO5A1	0.51	0.0334548	0.623145
chr9	136017741	136018045	+	-0.22	0.38435	1.43	9.39497e-05	NM_001042368	RALGDS	0.51	0.0262607	0.534017
chr9	136020258	136020398	+	1.26	0.156387	2.05	2.62391e-05	NM_001042368	RALGDS	0.51	0.0262607	0.534017
chr13	25709818	25710693	+	0.38	0.265527	1.93	1.04919e-11	NM_199138	AMER2	0.5	0.653493	1
chr7	105472995	105473194	+	0.19	0.396995	2.07	6.36637e-05	NM_152749	ATXN7L1	0.5	0.314424	1
chr7	105545081	105545219	+	-0.06	0.44608	2.51	1.16332e-05	NM_152749	ATXN7L1	0.5	0.314424	1
chr8	22927847	22928059	+	1.63	0.0763295	2.49	2.88199e-07	NM_003842	TNFRSF10B	0.5	0.0249235	0.514481
chrX	129906167	129906465	+	0.81	0.0797763	1.55	5.13516e-05	NM_182314	ENOX2	0.5	0.0324244	0.611488
chrX	130021273	130021547	+	1.7	0.0113198	3.19	1.88848e-13	NM_182314	ENOX2	0.5	0.0324244	0.611488
chrX	130026488	130026657	+	2.92	0.0111418	2.63	2.665e-05	NM_182314	ENOX2	0.5	0.0324244	0.611488
chrX	130049706	130049859	+	3.54	0.000686108	2.86	6.62048e-11	NM_182314	ENOX2	0.5	0.0324244	0.611488
chrX	130050765	130050909	+	1.78	0.00319393	2.11	3.97417e-05	NM_182314	ENOX2	0.5	0.0324244	0.611488
chr17	20825376	20825725	+	0.68	0.126482	1.44	5.78204e-06	NM_001004306	CCDC144NL	0.49	0.896451	1
chr3	110644451	110644611	+	-0.36	0.926622	2.68	1.45086e-06	NR_045114	PVRL3-AS1	0.49	0.923125	1
chr3	138100466	138101716	+	1.28	1.97141e-09	1.61	1.86298e-20	NM_001252090	MRAS	0.49	0.0857188	1
chr5	153542115	153543815	+	1.25	0.00021477	1.71	4.56599e-25	NM_198321	GALNT10	0.49	0.0518745	0.8327
chr7	87142891	87143294	+	1.63	0.0763295	1.4	1.2096e-05	NM_018849	ABCB4	0.49	0.865783	1
chr8	85165622	85165750	+	2.26	0.0651387	3.2	7.37844e-05	NM_001100391	RALYL	0.48	0.0720655	1
chr9	19481585	19482028	+	1.13	0.0637059	1.6	1.45556e-05	NM_001010887	ACER2	0.48	0.244739	1
chr13	78762313	78762466	+	1.04	0.325105	2.41	3.22289e-05	NR_047001	POU4F1-AS1	0.47	0.0826356	1
chr2	1613290	1613812	+	0.19	0.424653	1.39	2.75973e-06	NM_012293	PXDN	0.47	0.0278173	0.552104
chr8	121179513	121179771	+	-0.81	0.170714	2.52	2.76664e-08	NM_021110	COL14A1	0.47	0.388008	1
chr8	121253840	121254022	+	-0.04	0.956481	2.03	1.18776e-06	NM_021110	COL14A1	0.47	0.388008	1
chr4	73253915	73254058	+	-0.11	0.394245	1.88	6.64793e-05	NM_014243	ADAMTS3	0.46	0.0373654	0.672556
chr4	73290340	73290510	+	-1.02	0.010478	1.7	9.75942e-05	NM_014243	ADAMTS3	0.46	0.0373654	0.672556
chr7	55135496	55135624	+	1.16	0.000650821	1.51	1.47638e-09	NM_201284	EGFR	0.46	0.0300636	0.579819
chr16	11766248	11766572	+	0	0.521069	1.58	3.45189e-05	NM_003498	SNN	0.45	0.0444333	0.754282
chr19	46907361	46907664	+	0.67	0.0628477	1.76	1.22739e-06	NM_032040	CCDC8	0.45	0.0812839	1
chr19	46929003	46929166	+	1.46	0.0321552	2.8	2.94664e-07	NM_032040	CCDC8	0.45	0.0812839	1
chr19	46937902	46938046	+	1.46	0.109973	2.52	7.55693e-05	NM_032040	CCDC8	0.45	0.0812839	1
chr12	28947573	28947924	+	-0.06	0.437036	1.68	1.61743e-05	NM_001271783	FAR2	0.44	0.415325	1
chr12	29395381	29395540	+	0.04	0.504309	3.09	1.18483e-07	NM_018099	FAR2	0.44	0.412848	1
chr3	126717870	126718102	+	0.78	0.201565	2.41	3.22289e-05	NM_032242	PLXNA1	0.44	0.047981	0.79456
chr3	126718969	126719099	+	-0.54	0.329466	4.52	5.98218e-07	NM_032242	PLXNA1	0.44	0.047981	0.79456
chr4	77817592	77817834	+	-0.54	0.19189	2.98	1.96347e-08	NM_001029870	SOWAHB	0.44	0.704789	1
chr5	9482727	9484410	+	1.12	1.00341e-05	1.91	4.63707e-29	NM_003966	SEMA5A	0.44	0.110352	1
chr8	146025666	146025821	+	0.46	0.334119	2.15	9.6366e-05	NM_213605	ZNF517	0.44	0.26819	1
chr11	117477998	117478360	+	-0.23	0.201545	1.31	2.61775e-06	NM_020693	DSCAML1	0.43	0.212004	1
chr10	60410762	60411324	+	0.9	0.0836075	2.12	7.11325e-11	NR_027508	FAM133CP	0.42	0.579196	1
chr10	60580636	60580764	+	-0.77	0.876277	3.2	7.37844e-05	NR_027508	FAM133CP	0.42	0.579196	1
chr18	22846936	22847453	+	0.94	0.00508228	1.68	3.92809e-09	NM_015461	ZNF521	0.42	0.0639389	0.954889
chr18	22878853	22879021	+	0.46	0.286689	1.39	4.85827e-05	NM_015461	ZNF521	0.42	0.0639389	0.954889
chr19	35547544	35547696	+	0.46	0.463277	2.2	3.95844e-06	NM_182983	HPN	0.42	0.96463	1
chr21	34616788	34616980	+	0.29	0.262308	2.25	3.6615e-05	NM_207585	IFNAR2	0.42	0.0901099	1
chr3	134089410	134089593	+	0.75	0.100892	2.39	1.31002e-06	NM_016201	AMOTL2	0.42	0.0882024	1
chr9	119391148	119391685	+	2.04	0.00634517	1.86	1.63964e-08	NM_198186	ASTN2	0.41	0.179594	1
chr18	56743151	56743384	+	-0.54	0.162324	2.56	1.60255e-09	NR_024021	OACYLP	0.4	0.77016	1
chr9	46115227	46115417	+	0.46	0.150594	2.11	3.97417e-05	NR_103712	FAM27E2	0.4	0.35984	1
chr3	173320139	173320322	+	-2.54	0.0442421	2.41	3.22289e-05	NM_014932	NLGN1	0.39	0.100202	1
chr3	173478689	173479234	+	0.17	0.379053	1.5	2.97716e-07	NM_014932	NLGN1	0.39	0.100202	1
chr16	27793865	27794030	+	-0.17	0.344028	2.2	5.95378e-05	NM_144675	GSG1L	0.38	0.0887539	1
chr3	152541181	152541817	+	-0.68	0.134838	1.48	4.34566e-07	NM_002563	P2RY1	0.38	0.247276	1
chr3	152548702	152548910	+	0.04	0.529972	2.25	3.6615e-05	NM_002563	P2RY1	0.38	0.247276	1
chr7	55320652	55320780	+	-0.81	0.00699656	1.6	2.91331e-08	NR_047551	EGFR-AS1	0.38	0.119991	1
chr9	124471237	124471411	+	1.63	0.0763295	2.52	7.55693e-05	NM_138709	DAB2IP	0.38	0.104011	1
chr1	208451842	208452438	+	2.26	0.010657	1.67	1.96627e-07	NM_025179	PLXNA2	0.37	0.108779	1
chr2	201756754	201756957	+	1.78	0.0199198	2.36	5.33125e-05	NM_001142356	NIF3L1	0.37	0.160323	1
chr3	29502406	29502534	+	-0.06	0.44608	2.43	2.32096e-08	NM_001177712	RBMS3	0.37	0.240434	1
chr11	85251497	85251925	+	2.16	0.000802256	1.5	7.44026e-07	NM_001142699	DLG2	0.36	0.772689	1
chr16	726153	726367	+	1.78	0.0199198	2.41	3.22289e-05	NM_003961	RHBDL1	0.36	0.872667	1
chr18	25597547	25597712	+	1.04	0.0853534	2.54	1.0903e-06	NM_001792	CDH2	0.36	0.0929273	1
chr18	25613369	25613506	+	0.78	0.201565	1.95	2.70996e-05	NM_001792	CDH2	0.36	0.0929273	1
chr18	25729930	25730338	+	0.22	0.252701	1.39	4.13153e-08	NM_001792	CDH2	0.36	0.0929273	1
chr18	26470533	26471078	+	2.57	0.000240025	1.72	9.92989e-09	NM_001792	CDH2	0.36	0.0929273	1
chr2	12883536	12883741	+	-0.21	0.309874	1.63	5.83914e-05	NR_036072	MIR3125	0.36	0.956358	1
chr22	39644794	39644930	+	-1.54	0.103108	3.05	6.68351e-06	NM_002608	PDGFB	0.36	0.823518	1
chr22	39650793	39651509	+	1.29	5.83192e-05	1.36	5.77621e-12	NM_002608	PDGFB	0.36	0.823518	1
chr3	112342639	112342800	+	-0.06	0.44608	2.34	1.36708e-05	NM_199512	CCDC80	0.36	0.0927523	1
chr8	144597849	144597977	+	3.54	0.000686108	2.68	1.5731e-05	NM_015117	ZC3H3	0.36	0.167839	1
chr9	80512297	80512736	+	-0.28	0.310976	1.3	1.02817e-05	NM_002072	GNAQ	0.36	0.153586	1
chr9	127349826	127350177	+	1.86	0.000266524	1.48	2.72728e-06	NR_038975	MIR181A2HG	0.36	0.834151	1
chr9	134089732	134090168	+	0.58	0.142237	1.4	2.62399e-08	NM_033387	FAM78A	0.36	0.440638	1
chr2	166292206	166292459	+	-0.54	0.261994	2.78	2.43442e-10	NM_001172173	CSRNP3	0.35	0.128398	1
chr7	196138	196498	+	0.78	0.0774983	1.98	6.52938e-09	NM_020223	FAM20C	0.35	0.143115	1
chr11	33497653	33498339	+	0.39	0.249424	1.88	8.33306e-13	NM_012194	KIAA1549L	0.34	0.242333	1
chr11	33502186	33502435	+	0.78	0.301098	1.92	4.25403e-05	NM_012194	KIAA1549L	0.34	0.242333	1
chr12	64291605	64292134	+	0.46	0.136027	1.38	4.02067e-07	NM_020762	SRGAP1	0.34	0.20319	1
chr12	64303495	64303644	+	-0.87	0.178044	2.25	3.6615e-05	NM_020762	SRGAP1	0.34	0.20319	1
chr12	64311063	64312478	+	0.74	0.00640217	1.34	1.59241e-12	NM_020762	SRGAP1	0.34	0.20319	1
chr12	64338601	64338763	+	1.23	0.00112322	3.46	4.07737e-08	NM_020762	SRGAP1	0.34	0.20319	1
chr2	70985550	70985924	+	-0.2	0.353044	1.9	2.19612e-07	NM_001185054	ADD2	0.34	0.129631	1
chr10	102656577	102657209	+	1.19	0.0016645	1.43	1.37773e-10	NM_018121	FAM178A	0.33	0.133535	1
chr12	123330561	123330776	+	0.35	0.325791	2.51	1.16332e-05	NM_003959	HIP1R	0.33	0.193442	1
chr13	44336319	44336853	+	2.23	2.12726e-06	3.01	2.2754e-14	NM_001242863	ENOX1	0.33	0.248076	1
chr13	44337500	44337834	+	0.46	0.286689	1.93	6.72814e-09	NM_001242863	ENOX1	0.33	0.248076	1
chr13	44338512	44339608	+	1.81	6.80789e-05	2.35	1.71404e-21	NM_001242863	ENOX1	0.33	0.248076	1
chr13	44341224	44341935	+	2.7	2.75411e-08	1.83	1.80518e-14	NM_001242863	ENOX1	0.33	0.248076	1
chr13	44352470	44352671	+	3.04	0.00706504	3.58	7.17665e-09	NM_001242863	ENOX1	0.33	0.248076	1
chr2	65641494	65641893	+	0.94	0.0374259	1.58	3.94634e-07	NM_181784	SPRED2	0.33	0.143816	1
chr8	119024510	119024731	+	-0.67	0.128489	1.97	2.95768e-06	NM_000127	EXT1	0.33	0.156115	1
chr10	95854338	95854466	+	-0.54	0.261994	3.4	1.32847e-05	NM_001165979	PLCE1	0.32	0.155493	1
chr10	100055379	100055608	+	2.78	0.017487	1.68	6.14608e-05	NM_032211	LOXL4	0.32	0.481465	1
chr14	100037473	100037607	+	2.26	0.0651387	2.52	7.55693e-05	NM_001144995	CCDC85C	0.32	0.177939	1
chr15	35475360	35475517	+	-0.96	0.18457	4.96	2.25314e-09	NR_003144	ANP32AP1	0.32	0.772988	1
chr22	38662786	38663074	+	0.68	0.090078	1.41	8.54246e-05	NM_001195071	TMEM184B	0.32	0.165504	1
chr6	17698540	17698774	+	-0.42	0.23405	1.84	4.25133e-05	NM_001278210	#N/A	0.32	0.139933	1
chr6	149169633	149169784	+	-0.51	0.00454003	2.41	3.22289e-05	NM_005715	UST	0.32	0.145538	1
chr8	125640493	125640879	+	-0.37	0.139459	1.73	2.07921e-10	NM_005005	NDUFB9	0.32	0.152762	1
chr11	93868890	93869064	+	-0.87	0.178044	2.24	9.4201e-06	NM_015368	PANX1	0.31	0.190827	1
chr13	43996261	43996733	+	0.46	0.197118	1.55	1.36473e-06	NM_001127615	ENOX1	0.31	0.276432	1
chr13	44146720	44147097	+	2.52	0.000366423	3.05	2.28533e-13	NM_001127615	ENOX1	0.31	0.276432	1
chr13	44205448	44205587	+	-0.13	0.422029	4.27	6.93675e-06	NM_001127615	ENOX1	0.31	0.276432	1
chr4	5180013	5180217	+	0.04	0.487929	2.24	9.4201e-06	NM_018401	STK32B	0.31	0.16097	1
chrX	50388208	50388386	+	1.57	0.0411793	2.93	2.01499e-05	NM_020717	SHROOM4	0.31	0.158269	1
chr12	43376666	43376912	+	-1.28	0.107269	2.39	1.31002e-06	NM_153026	PRICKLE1	0.3	0.558232	1
chr17	950547	950858	+	0.74	0.0547536	1.97	5.77278e-08	NM_001256847	ABR	0.3	0.182701	1
chr18	24365392	24365527	+	0.01	0.509	1.8	6.57501e-05	NM_004028	AQP4	0.3	0.699771	1
chr6	26022824	26022952	+	1.93	0.000127991	2.81	5.99044e-05	NM_003538	HIST1H4A	0.3	0.780191	1
chr9	82310786	82311067	+	0.72	0.192023	1.98	7.11839e-06	NM_007005	TLE4	0.3	0.167199	1
chr1	43998889	43999193	+	0.68	0.182687	2.11	1.12118e-06	NM_002840	PTPRF	0.29	0.186201	1
chr1	220981605	220982007	+	-0.13	0.39179	1.85	5.27509e-07	NM_022746	MARC1	0.29	0.381608	1
chr11	68150864	68151023	+	1.04	0.114476	2.83	3.16704e-06	NM_002335	LRP5	0.29	0.210474	1
chr12	77625139	77625362	+	-0.22	0.38435	3.81	1.18143e-10	NM_203394	E2F7	0.29	0.188854	1
chr2	7077412	7077553	+	0	0.593079	2.41	3.22289e-05	NR_033997	RNF144A-AS1	0.29	0.905939	1
chr2	192489924	192490052	+	-0.36	0.926622	2.13	6.01773e-07	NM_001254736	NABP1	0.29	0.83639	1
chr3	20659943	20660111	+	3.26	0.00280662	2.2	1.52841e-05	NM_001199251	SGOL1	0.29	0.238817	1
chr3	20679118	20679385	+	2.26	0.010657	2.65	2.30068e-07	NM_001199251	SGOL1	0.29	0.238817	1
chr3	20689915	20690075	+	0.46	0.404925	3.52	4.17512e-06	NM_001199251	SGOL1	0.29	0.238817	1
chr3	20711116	20712204	+	1.9	1.65583e-07	2.22	1.80239e-20	NM_001199251	SGOL1	0.29	0.238817	1
chr3	20784774	20784902	+	0.81	0.93262	4.27	6.93675e-06	NM_001199251	SGOL1	0.29	0.238817	1
chr3	20818080	20818222	+	0.23	0.0258101	2.73	9.25141e-06	NM_001199251	SGOL1	0.29	0.238817	1
chr3	170082198	170082417	+	-0.99	0.0397048	1.65	9.29559e-05	NM_001248008	SKIL	0.29	0.217872	1
chrX	33109524	33110058	+	0.21	0.336355	1.34	3.23072e-06	NM_004010	DMD	0.29	0.478464	1
chrX	140469011	140469388	+	2.34	1.66201e-07	2.29	2.74457e-09	NR_037183	SPANXA2-OT1	0.29	0.896451	1
chr10	134319185	134319334	+	-0.54	0.22977	1.9	1.2565e-06	NM_005539	INPP5A	0.28	0.282074	1
chr8	20041831	20042126	+	0.92	0.063595	1.39	4.85827e-05	NM_003053	SLC18A1	0.28	0.851108	1
chr8	131074379	131074924	+	1.96	5.09719e-09	1.52	5.74687e-09	NR_045385	LOC100507117	0.28	0.807475	1
chrX	39719416	39719681	+	-0.54	0.3033	2.17	1.14774e-07	NM_001123385	BCOR	0.28	0.216166	1
chr1	204435735	204436170	+	1.95	3.75275e-05	1.36	9.08179e-07	NM_002646	PIK3C2B	0.27	0.311723	1
chr11	73229622	73229764	+	3.16	0.00446121	3.52	4.17512e-06	NM_015159	FAM168A	0.27	0.246397	1
chr11	73246550	73246704	+	-0.35	0.243715	2.29	2.24196e-05	NM_015159	FAM168A	0.27	0.246397	1
chr17	17614363	17614539	+	0.68	0.126482	2.24	9.4201e-06	NM_030665	RAI1	0.27	0.238557	1
chr17	17628702	17628834	+	0.87	0.110781	3.1	3.83115e-06	NM_030665	RAI1	0.27	0.238557	1
chr14	90877225	90877483	+	0.46	0.158627	3.58	2.32259e-11	NM_006888	CALM1	0.26	0.235645	1
chr15	30178079	30178257	+	0.37	0.283356	3.05	2.06196e-07	NM_175610	TJP1	0.26	0.23544	1
chr18	2223598	2223968	+	0.53	0.18278	1.78	2.16837e-10	NM_022840	METTL4	0.26	0.310148	1
chr8	23896972	23897222	+	-0.68	0.134838	2.1	4.28223e-06	NM_003155	STC1	0.26	0.249132	1
chr9	91991923	91992057	+	0.46	0.463277	3.52	4.17512e-06	NM_024077	SECISBP2	0.26	0.288785	1
chr10	88616192	88616869	+	0.08	0.42904	1.78	4.41225e-09	NM_004329	BMPR1A	0.25	0.256566	1
chr11	63825957	63826106	+	-1.39	0.0382818	2.83	3.16704e-06	NM_013280	FLRT1	0.25	0.766217	1
chr20	51670842	51670979	+	-1.28	0.0396666	2.64	2.45366e-06	NM_173485	TSHZ2	0.25	0.274572	1
chr19	5310392	5310591	+	-0.35	0.243715	2.03	1.08582e-05	NM_002850	PTPRS	0.24	0.26704	1
chr19	14360631	14360841	+	-0.17	0.344028	1.38	7.73962e-05	NM_001008701	LPHN1	0.24	0.30142	1
chr20	51768821	51769012	+	0.16	0.427697	1.74	6.39894e-05	NM_001193421	TSHZ2	0.24	0.28633	1
chr21	35350428	35350593	+	0.04	0.492338	2.63	2.665e-05	NR_038883	LINC00649	0.24	0.760265	1
chr5	73727131	73727292	+	0.85	0.0818525	2.01	4.16718e-05	NM_003633	ENC1	0.24	0.270989	1
chr5	73930549	73932593	+	1.65	1.3579e-11	1.52	8.70638e-26	NM_003633	ENC1	0.24	0.270989	1
chr6	48056428	48056616	+	1.53	0.01294	2.15	9.6366e-05	NM_001013732	PTCHD4	0.24	0.470664	1
chr1	24335543	24336292	+	0.72	0.0972794	1.4	2.80163e-07	NR_034035	SRSF10	0.23	0.322124	1
chr10	125090945	125091088	+	2.26	0.0651387	2.73	9.25141e-06	NM_004725	BUB3	0.23	0.302099	1
chr2	231916989	231917120	+	0.19	0.465306	3.27	4.17972e-05	NR_034059	PSMD1	0.23	0.290958	1
chr20	50619904	50620074	+	-0.54	0.329466	4.16	1.01794e-09	NM_199427	ZFP64	0.23	0.420713	1
chr20	50907812	50907989	+	1.04	0.325105	2.11	3.97417e-05	NM_199427	ZFP64	0.23	0.420713	1
chr20	51078245	51078510	+	0.19	0.465306	1.63	9.72581e-06	NM_199427	ZFP64	0.23	0.420713	1
chr20	51115117	51117337	+	1.44	3.80973e-09	1.43	1.40875e-29	NM_199427	ZFP64	0.23	0.420713	1
chr3	153566735	153566898	+	-1.36	0.791388	2.01	4.16718e-05	NM_001251962	ARHGEF26	0.23	0.32219	1
chr1	954406	954593	+	-0.22	0.35557	2.38	8.30332e-06	NM_198576	AGRN	0.22	0.31565	1
chr1	206159013	206159235	+	0.78	0.0774983	1.82	1.94782e-06	NM_001123168	FAM72A	0.22	0.504221	1
chr11	16932012	16932827	+	1.29	0.00693462	1.91	5.30378e-13	NM_175058	PLEKHA7	0.22	0.528969	1
chr16	73948502	73948683	+	3.36	8.8636e-06	1.37	0.00236039	NM_002811	PSMD7	0.22	0.341256	1
chr17	2137082	2137379	+	0.71	0.0701619	1.34	2.24775e-05	NM_001256828	SMG6	0.22	0.365988	1
chr19	17202119	17202422	+	0.16	0.32225	2.04	1.48114e-08	NM_001130065	MYO9B	0.22	0.307446	1
chr5	56136138	56136266	+	0.46	0.404925	3.58	2.33188e-06	NM_005921	MAP3K1	0.22	0.341383	1
chr8	124055741	124056034	+	1.78	0.149771	1.34	1.41849e-05	NM_024295	DERL1	0.22	0.33176	1
chr8	141791907	141792487	+	0.71	0.00557679	1.94	1.21679e-12	NM_001164623	EIF2C2	0.22	0.35277	1
chr1	43941605	43941830	+	-1.13	0.188905	1.82	1.94782e-06	NM_001190880	HYI	0.21	0.562982	1
chr1	157966632	157966782	+	1.92	0.0356024	2.31	8.77965e-05	NM_018240	KIRREL	0.21	0.400545	1
chr1	157992673	157993070	+	0.18	0.360591	1.72	3.20273e-07	NM_018240	KIRREL	0.21	0.400545	1
chr13	91369397	91369807	+	0.64	0.115893	1.44	2.31886e-05	NR_027039	LINC00410	0.21	0.847795	1
chr17	45982250	45982748	+	1.26	0.0119223	1.46	6.31054e-06	NM_003110	SP2	0.21	0.444206	1
chr4	160202583	160202796	+	1.63	0.016149	2.3	9.22015e-07	NM_014247	RAPGEF2	0.21	0.334874	1
chr4	161274751	161274879	+	2.46	0.0423267	3.34	2.35997e-05	NM_014247	RAPGEF2	0.21	0.334874	1
chr5	171808229	171808600	+	0.78	0.0256429	1.46	1.58398e-06	NM_001017995	SH3PXD2B	0.21	0.33396	1
chr9	106664053	106664448	+	0.9	0.00192876	1.37	4.39313e-05	NM_001042551	SMC2	0.21	0.330686	1
chr9	106759044	106759201	+	0.87	0.210905	3.2	1.24825e-06	NM_001042551	SMC2	0.21	0.330686	1
chr9	106859382	106859699	+	1.36	0.0448214	1.46	4.03795e-05	NM_001042550	SMC2	0.21	0.339328	1
chr9	106994885	106995070	+	1.16	0.0846499	3.25	7.09723e-07	NM_001042550	SMC2	0.21	0.339328	1
chr1	58875361	58876232	+	0.68	0.090078	1.45	9.59969e-09	NM_145243	OMA1	0.2	0.637061	1
chr15	57550260	57550529	+	1.66	0.00650406	1.95	1.11962e-05	NM_207040	TCF12	0.2	0.355885	1
chr17	2511784	2513068	+	1.42	1.22265e-05	1.39	1.40454e-12	NM_000430	PAFAH1B1	0.2	0.378332	1
chr17	20932205	20932373	+	2.1	0.00118801	2.41	3.22289e-05	NM_015276	USP22	0.2	0.357269	1
chr18	56589949	56590098	+	-0.41	0.166483	3.15	2.1898e-06	NM_018181	ZNF532	0.2	0.361659	1
chr11	64611591	64611765	+	-1.03	0.107039	2.68	1.5731e-05	NM_017525	CDC42BPG	0.19	0.79362	1
chr15	68060682	68060979	+	0.04	0.504309	1.46	4.03795e-05	NM_001258024	SKOR1	0.19	0.848984	1
chr17	1286044	1286197	+	0.26	0.418658	1.68	6.14608e-05	NM_006761	YWHAE	0.19	0.391509	1
chr17	28244948	28245077	+	1.04	0.325105	2.81	5.99044e-05	NM_001145053	EFCAB5	0.19	0.821365	1
chr19	34050055	34050355	+	-0.54	0.3033	1.44	3.64592e-06	NM_000285	PEPD	0.19	0.429766	1
chr6	134906494	134906827	+	0.46	0.308555	2.31	1.68563e-09	NR_038219	LOC154092	0.19	0.956958	1
chr9	123338678	123338819	+	0.13	0.464479	2.58	4.49708e-05	NR_073557	#N/A	0.19	0.404008	1
chr1	27891918	27892088	+	0.9	0.0836075	3.12	6.79259e-08	NM_001029882	AHDC1	0.18	0.531898	1
chr14	59788968	59789229	+	1.11	0.036985	3.54	1.28277e-08	NM_014992	DAAM1	0.18	0.454523	1
chr18	47325795	47325925	+	1.57	0.0411793	2.46	1.94015e-05	NM_006111	ACAA2	0.18	0.413119	1
chr20	56236365	56236537	+	1.46	0.00118028	2.36	5.33125e-05	NM_001255976	PMEPA1	0.18	0.427926	1
chr20	56241983	56242159	+	4.21	5.49999e-06	1.6	0.000540207	NM_001255976	PMEPA1	0.18	0.427926	1
chr20	62091442	62091654	+	0.51	0.155661	1.8	6.57501e-05	NM_172107	KCNQ2	0.18	0.41968	1
chr20	62093991	62094204	+	1.11	0.036985	2.75	4.73694e-08	NM_172107	KCNQ2	0.18	0.41968	1
chr4	124232911	124233850	+	1.9	1.16025e-18	2.24	1.03294e-23	NM_001258038	SPRY1	0.18	0.441402	1
chr4	124234526	124235215	+	2.08	4.81682e-20	1.42	1.23419e-07	NM_001258038	SPRY1	0.18	0.441402	1
chr9	45045301	45045495	+	0.46	0.334119	1.8	6.57501e-05	NR_027421	FAM27C	0.18	0.682716	1
chrX	129658732	129658860	+	2.12	0.0042812	2.01	4.16718e-05	NR_027141	FAM45B	0.18	0.540489	1
chrX	129683625	129683926	+	2.98	0.000216791	1.64	2.5953e-06	NR_027141	FAM45B	0.18	0.540489	1
chrX	129738904	129741058	+	1.6	3.05551e-11	1.95	5.50891e-33	NR_027141	FAM45B	0.18	0.540489	1
chrX	129814803	129815213	+	0.04	0.492338	1.42	5.2809e-06	NR_027141	FAM45B	0.18	0.540489	1
chr1	16179816	16179944	+	0.04	0.504309	3.1	3.83115e-06	NR_024279	FLJ37453	0.17	0.70622	1
chr10	31251588	31251817	+	-0.34	0.258417	1.84	1.75577e-05	NM_001143769	ZNF438	0.17	0.616972	1
chr12	104867802	104867930	+	-0.54	0.281197	3.4	1.32847e-05	NM_018413	CHST11	0.17	0.462745	1
chr12	104904798	104905059	+	-0.22	0.38435	1.81	1.12429e-05	NM_018413	CHST11	0.17	0.462745	1
chr16	2232770	2232941	+	-2.54	0.0442421	3.1	3.83115e-06	NM_020764	CASKIN1	0.17	0.536985	1
chr2	12559899	12560135	+	0.23	0.317498	1.58	3.45189e-05	NM_021643	TRIB2	0.17	0.449034	1
chr20	59860902	59861030	+	-0.54	0.245002	2.93	2.01499e-05	NM_001794	CDH4	0.17	0.459578	1
chr20	60136453	60136623	+	-1.13	0.0653949	1.91	1.75402e-05	NM_001252339	CDH4	0.17	0.461753	1
chr4	56964871	56965203	+	-0.22	0.35557	1.65	9.29559e-05	NM_020722	KIAA1211	0.17	0.49225	1
chr1	150204878	150205006	+	0.36	0.303275	3.27	4.17972e-05	NM_001136479	ANP32E	0.16	0.486946	1
chr11	46959447	46959748	+	0.97	0.0642539	1.51	1.87798e-05	NM_001003678	C11orf49	0.16	0.581822	1
chr15	59018593	59018761	+	2.26	0.0651387	3.68	7.22582e-07	NM_001110	ADAM10	0.16	0.502471	1
chr15	80711486	80711619	+	2.16	0.0160433	2.81	5.99044e-05	NM_014862	ARNT2	0.16	0.475874	1
chr17	631552	631722	+	0.19	0.465306	1.8	6.57501e-05	NM_024792	FAM57A	0.16	0.49981	1
chr18	60460282	60460410	+	0.46	0.308555	2.78	5.42182e-06	NM_194449	PHLPP1	0.16	0.504743	1
chr18	60468692	60468831	+	-0.71	0.148471	2.07	6.36637e-05	NM_194449	PHLPP1	0.16	0.504743	1
chr2	98222338	98222803	+	1.46	0.0180747	1.5	1.86408e-06	NM_025190	ANKRD36B	0.16	0.630943	1
chr5	15069959	15070110	+	1.78	0.0523853	2.68	1.5731e-05	NM_054027	ANKH	0.16	0.595944	1
chr1	7434513	7434731	+	2.03	1.01972e-05	1.4	0.000349702	NM_004781	VAMP3	0.15	0.538481	1
chr11	88027196	88027324	+	0.81	0.00538428	3.05	6.68351e-06	NM_001814	CTSC	0.15	0.536739	1
chr11	89981373	89981533	+	-2.42	0.00229796	2.31	8.77965e-05	NM_001144073	CHORDC1	0.15	0.544042	1
chr19	49116753	49116978	+	0.75	0.100892	1.9	1.2565e-06	NM_017708	FAM83E	0.15	0.983566	1
chr19	49591785	49591916	+	1.38	0.0250676	2.58	4.49708e-05	NM_003089	SNRNP70	0.15	0.52033	1
chr20	40021741	40021872	+	-1.87	0.054231	3.63	1.29945e-06	NM_052846	EMILIN3	0.15	0.655152	1
chr3	127630071	127630256	+	0.04	0.529972	2.36	5.33125e-05	NM_207335	KBTBD12	0.15	0.806368	1
chr5	67702765	67702894	+	-1.22	0.0649337	3.34	2.35997e-05	NM_001242466	PIK3R1	0.15	0.544476	1
chr8	26059915	26060074	+	2.63	0.027294	2.51	1.16332e-05	NM_002717	PPP2R2A	0.15	0.515831	1
chr9	2414499	2414664	+	0.19	0.465306	2.78	5.42182e-06	NM_003383	VLDLR	0.15	0.565983	1
chrX	46455295	46455502	+	1.68	0.00266547	1.88	2.7366e-05	NM_019886	CHST7	0.15	0.610645	1
chr16	67598952	67599211	+	0.37	0.283356	1.46	2.53462e-05	NM_006565	CTCF	0.14	0.555291	1
chr2	64913142	64913309	+	0.46	0.365076	2.92	1.07075e-06	NM_014755	SERTAD2	0.14	0.5472	1
chr20	25605631	25605770	+	1.36	0.0448214	1.84	1.75577e-05	NM_152667	NANP	0.14	0.597329	1
chr3	39069341	39069929	+	1.26	0.000269328	1.89	2.29594e-13	NM_020839	WDR48	0.14	0.58711	1
chr6	150518853	150519316	+	-0.96	0.00421309	1.82	3.38385e-10	NM_030949	PPP1R14C	0.14	0.564371	1
chr1	21491558	21491724	+	1.04	0.156144	2.1	4.28223e-06	NM_001198803	EIF4G3	0.13	0.612157	1
chr1	87584227	87584355	+	1.68	0.0287592	2.88	3.4808e-05	NR_026989	LOC339524	0.13	0.923813	1
chr1	180982100	180982568	+	0.11	0.462988	1.44	1.45807e-05	NM_005819	STX6	0.13	0.5722	1
chr1	242987574	242987712	+	0.26	0.418658	3.09	1.18483e-07	NR_029401	LOC731275	0.13	0.677635	1
chr1	242999103	242999253	+	1.63	0.0763295	2.01	4.16718e-05	NR_029401	LOC731275	0.13	0.677635	1
chr12	77075107	77075235	+	1.26	0.156387	3.46	7.45721e-06	NM_015336	ZDHHC17	0.13	0.610421	1
chr19	48162101	48162258	+	0.54	0.204578	1.96	6.58847e-05	NM_015711	GLTSCR1	0.13	0.66636	1
chr22	37994944	37995624	+	1.13	0.0637059	1.51	5.97458e-10	NM_013365	GGA1	0.13	0.606528	1
chr5	152884121	152884910	+	0.87	0.0625567	2.16	2.45231e-17	NM_001258022	GRIA1	0.13	0.83495	1
chr5	152889408	152889541	+	1.46	0.109973	3.63	1.29945e-06	NM_001258022	GRIA1	0.13	0.83495	1
chr5	152931010	152932540	+	0.76	3.04859e-06	1.34	1.62937e-18	NM_001258022	GRIA1	0.13	0.83495	1
chr5	152953060	152953612	+	2.7	5.57374e-06	2.2	1.31814e-13	NM_001258022	GRIA1	0.13	0.83495	1
chr5	153020605	153021274	+	0.98	0.0490005	3.05	3.32893e-22	NM_001258022	GRIA1	0.13	0.83495	1
chr5	153034010	153034138	+	-0.36	0.926622	4.27	6.93675e-06	NM_001258022	GRIA1	0.13	0.83495	1
chr5	153039963	153041119	+	1.06	0.00028416	1.45	2.15569e-15	NM_001258022	GRIA1	0.13	0.83495	1
chr5	153041739	153042136	+	3.92	6.26498e-05	3	2.07182e-11	NM_001258022	GRIA1	0.13	0.83495	1
chr5	153129439	153131292	+	2.4	7.48749e-13	1.99	3.8976e-27	NM_001258022	GRIA1	0.13	0.83495	1
chr5	153133383	153133511	+	-0.54	0.329466	4.34	3.76762e-06	NM_001258022	GRIA1	0.13	0.83495	1
chr5	153135613	153135741	+	-0.96	0.18457	3.68	7.22582e-07	NM_001258022	GRIA1	0.13	0.83495	1
chr6	87921887	87922118	+	-0.18	0.381896	1.95	1.11962e-05	NM_015021	ZNF292	0.13	0.601058	1
chr6	165504765	165505107	+	0.57	0.230388	1.36	6.9904e-05	NM_144980	C6orf118	0.13	0.864237	1
chr1	21446824	21447079	+	0.78	0.0774983	1.44	2.31886e-05	NM_003760	EIF4G3	0.12	0.62574	1
chr15	81217868	81218519	+	-0.75	0.0440734	2.01	5.42281e-11	NM_015154	MESDC2	0.12	0.658427	1
chr16	89539456	89539585	+	0.26	0.418658	2.15	9.6366e-05	NM_013275	ANKRD11	0.12	0.607102	1
chr18	42268830	42268964	+	0.46	0.334119	1.74	6.39894e-05	NM_015559	SETBP1	0.12	0.616603	1
chr19	39356017	39356256	+	-0.96	0.104912	1.7	9.75942e-05	NM_198445	RINL	0.12	0.77277	1
chr19	54613297	54613451	+	0.46	0.158627	2.2	1.52841e-05	NM_015629	PRPF31	0.12	0.62151	1
chr22	36341267	36341395	+	-0.32	0.326824	4.4	2.04309e-06	NM_001082578	RBFOX2	0.12	0.608158	1
chr3	55356599	55356782	+	1.46	0.109973	2.03	1.18776e-06	NM_001256105	WNT5A	0.12	0.885319	1
chr3	55449904	55450936	+	1.04	0.00307412	1.8	4.63052e-17	NM_001256105	WNT5A	0.12	0.885319	1
chr3	55457392	55457817	+	0.46	0.176457	1.61	6.60518e-07	NM_001256105	WNT5A	0.12	0.885319	1
chr3	55458323	55459016	+	0.36	0.231846	4.76	1.30356e-35	NM_001256105	WNT5A	0.12	0.885319	1
chr3	55460115	55462031	+	0.57	0.0347107	1.94	1.18337e-29	NM_001256105	WNT5A	0.12	0.885319	1
chr3	55500855	55501335	+	0.68	0.280156	1.63	7.60414e-08	NM_001256105	WNT5A	0.12	0.885319	1
chr5	153475615	153476088	+	-1.35	0.0633502	1.84	6.0051e-08	NM_005927	MFAP3	0.12	0.635774	1
chr7	154383459	154383587	+	0.81	0.93262	2.63	2.665e-05	NR_024477	LOC100132707	0.12	0.749956	1
chr9	7983611	7983880	+	0.29	0.337406	1.52	7.60643e-05	NM_033428	C9orf123	0.12	0.685689	1
chr9	27086846	27087018	+	-0.78	0.0492689	1.96	6.58847e-05	NM_000459	TEK	0.12	0.917499	1
chr11	111171755	111172478	+	0.96	0.0848643	1.31	1.25461e-07	NR_034154	C11orf92	0.11	0.972503	1
chr11	111174174	111174579	+	1.34	0.000666161	1.95	9.03689e-08	NR_034154	C11orf92	0.11	0.972503	1
chr11	111178800	111179263	+	0.64	0.115893	1.34	1.41849e-05	NR_034154	C11orf92	0.11	0.972503	1
chr11	111180392	111181210	+	0.56	0.077732	1.68	1.66929e-12	NR_034154	C11orf92	0.11	0.972503	1
chr17	3570198	3570450	+	1.1	0.0284246	1.64	1.54062e-05	NM_014604	TAX1BP3	0.11	0.695717	1
chr2	110253115	110253358	+	1.04	0.0643701	1.7	2.55763e-05	NM_144710	SEPT10	0.11	0.650332	1
chr2	110263143	110263962	+	0.01	0.504539	1.87	4.60036e-17	NM_144710	SEPT10	0.11	0.650332	1
chr20	47385126	47385418	+	1.13	0.0100488	1.53	3.186e-06	NM_020820	PREX1	0.11	0.626714	1
chr4	88437065	88437918	+	0.33	0.119205	1.4	4.08147e-10	NM_004684	SPARCL1	0.11	0.645497	1
chr5	88172041	88172169	+	1.04	0.325105	2.26	1.63654e-07	NM_001193350	MEF2C	0.11	0.700543	1
chr9	45609849	45610441	+	-0.54	0.19189	1.46	2.50909e-06	NR_024060	FAM27A	0.11	0.797274	1
chr9	128299312	128299485	+	0.46	0.404925	2.16	2.46981e-05	NM_001006617	MAPKAP1	0.11	0.655062	1
chr1	14117179	14117511	+	0.65	0.0831406	1.44	1.45807e-05	NM_001007257	PRDM2	0.1	0.697439	1
chr10	82241644	82242201	+	1.7	0.000462987	1.3	8.04755e-05	NM_001128309	TSPAN14	0.1	0.669972	1
chr11	63914872	63915402	+	-0.25	0.332095	1.9	2.19612e-07	NM_014067	MACROD1	0.1	0.770047	1
chr18	52891566	52891861	+	0.67	0.0628477	1.44	9.17756e-06	NM_001243236	TCF4	0.1	0.680682	1
chr18	52997517	52997653	+	0.93	0.0486677	2.01	4.16718e-05	NM_001243235	TCF4	0.1	0.678325	1
chr18	53028093	53028270	+	1.46	0.0321552	1.97	2.95768e-06	NM_001243235	TCF4	0.1	0.678325	1
chr18	53199411	53199573	+	0.26	0.418658	2.38	8.30332e-06	NM_001243231	TCF4	0.1	0.667247	1
chr2	11594473	11594661	+	4.21	5.49999e-06	1.68	0.000236328	NR_003095	E2F6	0.1	0.713072	1
chr5	156963435	156963683	+	0.19	0.356801	1.85	3.02673e-06	NM_033274	ADAM19	0.1	0.665217	1
chr9	127160169	127160379	+	-1.39	0.00605903	2.46	1.94015e-05	NM_002799	PSMB7	0.1	0.694303	1
chr9	133936250	133936481	+	1.46	0.0180747	1.88	1.42838e-07	NR_033701	AIF1L	0.1	0.668327	1
chr12	22925635	22925784	+	2.26	0.0651387	2.15	9.6366e-05	NM_018638	ETNK1	0.09	0.719179	1
chr15	41406286	41406414	+	0.78	0.201565	2.06	1.15395e-06	NM_017553	INO80	0.09	0.73414	1
chr16	85598720	85599221	+	1.26	1.16484e-05	1.51	2.03411e-07	NM_001134473	GSE1	0.09	0.749513	1
chr18	693503	693735	+	0.57	0.230388	1.73	1.68206e-05	NM_202758	ENOSF1	0.09	0.704824	1
chr3	125259320	125259569	+	1.17	0.0277293	1.61	2.31074e-05	NM_003794	SNX4	0.09	0.728968	1
chr9	110079532	110079665	+	2.4	0.000845153	2.31	8.77965e-05	NM_001244713	RAD23B	0.09	0.705213	1
chr1	38462438	38462676	+	2.92	1.14802e-05	2.12	1.02719e-05	NM_006802	SF3A3	0.08	0.754352	1
chr12	123750080	123750604	+	0.87	0.000737755	1.37	6.26583e-06	NM_001270434	CDK2AP1	0.08	0.746846	1
chr17	17387773	17387901	+	1.46	0.0321552	2.63	2.665e-05	NM_018019	MED9	0.08	0.787818	1
chr18	3360281	3360622	+	-0.31	0.198324	1.43	3.36428e-07	NM_174886	TGIF1	0.08	0.746876	1
chr2	56029291	56030156	+	0.3	0.192847	1.35	2.40689e-09	NM_033109	PNPT1	0.08	0.764844	1
chr2	56032718	56033331	+	2.12	4.00981e-10	1.38	2.26204e-09	NM_033109	PNPT1	0.08	0.764844	1
chr4	61689874	61690013	+	-1.13	0.188905	3.46	7.45721e-06	NM_015236	LPHN3	0.08	0.76798	1
chr4	80555530	80555666	+	2.36	0.0070366	2.07	6.36637e-05	NR_038826	LOC100506035	0.08	0.949609	1
chr9	139258329	139258476	+	-0.46	0.166558	2.83	3.16704e-06	NM_001080849	DNLZ	0.08	0.845849	1
chr1	180511303	180511823	+	0.53	0.18278	1.76	7.77564e-10	NM_032360	ACBD6	0.07	0.797199	1
chr1	202507982	202508455	+	0.54	0.204578	1.32	4.5944e-06	NM_001197131	PPP1R12B	0.07	0.827023	1
chr1	231776977	231777221	+	-0.23	0.252632	2.43	1.26422e-07	NM_001164549	DISC1	0.07	0.871461	1
chr10	97099932	97100073	+	-1.54	0.0600853	2.01	4.16718e-05	NM_020992	PDLIM1	0.07	0.820946	1
chr11	36262179	36262783	+	-1.01	0.00677526	1.59	1.85291e-08	NM_001101653	COMMD9	0.07	0.83093	1
chr11	67157991	67158339	+	2.46	0.000557498	1.48	1.09013e-05	NM_004584	RAD9A	0.07	0.819694	1
chr3	39002898	39003141	+	1.04	0.0172389	2.65	2.30068e-07	NM_014139	SCN11A	0.07	0.816775	1
chr5	32056159	32056672	+	0.02	0.486295	1.44	5.80632e-07	NM_022130	GOLPH3	0.07	0.808698	1
chr5	32145928	32146372	+	1.13	0.012899	1.34	6.29644e-05	NM_022130	GOLPH3	0.07	0.808698	1
chr7	5481662	5481790	+	0.82	0.10778	1.74	6.39894e-05	NM_001080495	TNRC18	0.07	0.795435	1
chr9	119573402	119573680	+	-0.22	0.38435	1.85	7.27836e-06	NM_012210	TRIM32	0.07	0.796655	1
chr9	119669335	119669463	+	2.03	1.01972e-05	2.25	0.000143903	NM_012210	TRIM32	0.07	0.796655	1
chr9	125945060	125945270	+	0.19	0.465306	1.6	8.76457e-05	NR_026677	MIR600HG	0.07	0.860423	1
chr13	33219125	33219385	+	-0.01	0.470937	1.41	8.54246e-05	NM_015032	PDS5B	0.06	0.837408	1
chr19	55914629	55914903	+	1.96	0.0093507	1.67	1.02315e-05	NM_014501	UBE2S	0.06	0.820236	1
chr2	54226039	54226282	+	-1.03	0.107039	2.09	4.70718e-07	NM_014614	PSME4	0.06	0.83645	1
chr21	35199006	35199187	+	0.57	0.230388	2.68	1.5731e-05	NM_001697	ATP5O	0.06	0.812744	1
chr6	34781221	34781593	+	-0.77	0.163179	1.31	5.07289e-05	NM_017754	UHRF1BP1	0.06	0.835401	1
chr7	44796472	44796875	+	0.52	0.164066	1.42	8.37727e-06	NM_174929	ZMIZ2	0.06	0.835401	1
chr17	47516437	47517063	+	1.95	3.75275e-05	1.36	4.38925e-10	NM_002634	PHB	0.05	0.868444	1
chr17	47518750	47520003	+	2.86	7.78209e-11	2.1	9.77387e-25	NM_002634	PHB	0.05	0.868444	1
chr17	47521248	47521451	+	0.46	0.334119	2.46	3.02942e-06	NM_002634	PHB	0.05	0.868444	1
chr17	47530054	47530228	+	1.92	0.00375527	2.5	1.82037e-06	NM_002634	PHB	0.05	0.868444	1
chr2	39950736	39951042	+	0.74	0.0415616	1.77	2.16387e-07	NR_028102	THUMPD2	0.05	0.928096	1
chr2	217497315	217497569	+	-0.46	0.175792	1.7	1.80518e-06	NM_000597	IGFBP2	0.05	0.878825	1
chr20	48986691	48986940	+	1.26	0.0119223	2.5	1.82037e-06	NR_034124	LOC284751	0.05	0.965308	1
chr4	183564948	183565135	+	2.04	0.0993287	1.7	9.75942e-05	NM_001921	DCTD	0.05	0.894356	1
chr5	154059323	154059581	+	-0.54	0.203416	1.91	1.75402e-05	NM_015315	LARP1	0.05	0.852019	1
chr9	123918539	123918720	+	0.11	0.462988	1.7	9.75942e-05	NM_016322	RAB14	0.05	0.847928	1
chr19	18546658	18546851	+	1.41	0.00473646	1.98	7.11839e-06	NM_001253389	ISYNA1	0.04	0.91877	1
chr2	210363420	210363742	+	0.36	0.231846	1.85	7.27836e-06	NM_001039538	MAP2	0.04	0.903061	1
chr5	152838726	152839021	+	0.84	0.148331	1.43	5.88544e-05	NM_000827	GRIA1	0.04	0.914524	1
chr7	151259776	151260119	+	1.42	3.4046e-05	2.04	5.03745e-22	NM_005614	RHEB	0.04	0.883118	1
chr9	2812940	2813110	+	0.87	0.110781	2.24	9.4201e-06	NM_014878	KIAA0020	0.04	0.910479	1
chr1	103575643	103576704	+	1.48	6.30305e-05	1.64	1.98725e-14	NM_080629	COL11A1	0.03	0.957299	1
chr1	103715904	103716475	+	2.09	2.82771e-09	1.86	3.0223e-12	NM_080629	COL11A1	0.03	0.957299	1
chr1	167708858	167709184	+	0.57	0.230388	2.49	7.40165e-09	NM_001146191	MPZL1	0.03	0.938187	1
chr1	205235456	205235584	+	0.45	0.0153074	2.52	7.55693e-05	NM_001242925	TMCC2	0.03	0.985246	1
chr17	61330184	61330440	+	1.54	0.0228756	1.72	4.04527e-05	NM_001017917	CYB561	0.03	0.965704	1
chr19	3609028	3609939	+	0.6	0.0116008	1.61	1.32647e-12	NR_038865	CACTIN-AS1	0.03	0.969353	1
chr19	50531358	50531748	+	2.63	0.00196467	1.85	2.20933e-07	NM_015428	ZNF473	0.03	0.950176	1
chr2	56114610	56115398	+	1.53	0.000620775	1.36	5.98794e-11	NM_001039349	EFEMP1	0.03	0.938169	1
chr2	56115899	56116414	+	1.59	0.00032156	1.43	2.13053e-07	NM_001039349	EFEMP1	0.03	0.938169	1
chr2	68474090	68474315	+	0.13	0.464479	2.46	3.02942e-06	NM_000945	PPP3R1	0.03	0.943003	1
chr2	210427279	210427407	+	1.3	0.0345002	4.27	6.93675e-06	NM_031847	MAP2	0.03	0.931463	1
chr2	237766915	237767044	+	0.23	0.0258101	3.34	2.35997e-05	NM_198189	COPS8	0.03	0.938781	1
chr2	237796357	237796575	+	0.01	0.509	1.81	2.71365e-05	NM_198189	COPS8	0.03	0.938781	1
chr22	30350374	30350528	+	-0.54	0.261994	3.34	2.35997e-05	NM_153050	MTMR3	0.03	0.956688	1
chr3	143849471	143849680	+	-0.3	0.29184	1.49	4.39747e-05	NM_001134470	C3orf58	0.03	0.956039	1
chr3	171014146	171014347	+	0.04	0.504309	1.96	6.58847e-05	NM_001161562	TNIK	0.03	0.95253	1
chr3	171044935	171045212	+	0.78	0.0440123	1.54	2.02451e-05	NM_001161562	TNIK	0.03	0.95253	1
chr6	157472196	157472534	+	-1.13	0.188905	1.66	6.47438e-06	NM_018452	TMEM242	0.03	0.957975	1
chr7	6290528	6290738	+	1.22	0.0470912	2.03	1.18776e-06	NM_004227	CYTH3	0.03	0.956314	1
chr7	6308678	6308861	+	2.19	0.00287349	1.95	2.70996e-05	NM_004227	CYTH3	0.03	0.956314	1
chr7	101517780	101517988	+	-1.28	0.107269	1.79	7.18904e-06	NM_181552	CUX1	0.03	0.923153	1
chr10	123702406	123702578	+	1.63	0.0763295	2.42	5.02436e-06	NM_007041	ATE1	0.02	0.992509	1
chr13	25706143	25706271	+	0	0.593079	3.46	7.45721e-06	NM_030979	PABPC3	0.02	0.980596	1
chr17	7729203	7729331	+	0	0.593079	4.27	6.93675e-06	NM_001080424	KDM6B	0.02	0.994046	1
chr19	47413985	47414334	+	1.33	0.0820523	1.54	1.27332e-05	NM_004491	ARHGAP35	0.02	0.985083	1
chr6	68944702	68944830	+	1.46	0.222672	4.27	6.93675e-06	NM_001704	BAI3	0.02	0.969142	1
chr7	73919392	73919699	+	1.11	0.036985	2.46	4.78849e-07	NM_005685	GTF2IRD1	0.02	0.984938	1
chr7	141175348	141175529	+	1.92	0.0356024	2.78	5.42182e-06	NM_018238	AGK	0.02	0.979766	1
chr9	100393529	100393933	+	0.54	0.111688	1.3	1.81281e-05	NM_002486	NCBP1	0.02	0.960844	1
chr1	43672570	43672957	+	-0.03	0.460616	1.31	5.07289e-05	NM_001159936	EBNA1BP2	0.01	0.994769	1
chr1	155660586	155660750	+	1.96	0.0093507	2.2	5.95378e-05	NM_004632	DAP3	0.01	0.975901	1
chr10	61316968	61317858	+	2.32	6.88213e-09	2.06	4.02334e-21	NM_194298	SLC16A9	0.01	0.997502	1
chr12	125221860	125221988	+	-0.1	0.415961	3.34	2.35997e-05	NM_001082959	SCARB1	0.01	0.996413	1
chr12	125330211	125330339	+	1.78	0.149771	2.88	3.4808e-05	NM_001082959	SCARB1	0.01	0.996413	1
chr20	60622265	60622463	+	-0.16	0.376068	1.52	7.60643e-05	NM_003185	TAF4	0.01	0.99245	1
chr3	149286419	149286652	+	0.92	0.063595	1.88	6.64793e-05	NM_001168280	WWTR1	0.01	0.985965	1
chr4	3353361	3353573	+	1.36	0.0448214	1.43	9.39497e-05	NM_198227	RGS12	0.01	0.990618	1
chr5	141788141	141788729	+	0.61	0.0045703	1.98	1.33327e-10	NM_001127496	SPRY4	0.01	0.969117	1
chr7	75963781	75963983	+	0.92	0.152933	2.01	4.16718e-05	NM_012479	YWHAG	0.01	0.968508	1
chr1	32580308	32580449	+	-0.28	0.353275	3.05	6.68351e-06	NM_012316	KPNA6	0	0.938034	1
chr1	59275435	59275615	+	0.26	0.418658	2.41	3.22289e-05	NR_034015	LOC100131060	0	1	1
chr1	213831255	213832254	+	1.4	0.0142394	1.71	1.78763e-12	NR_046189	LINC00538	0	NA	NA
chr1	213859611	213860812	+	2.16	9.84403e-09	1.5	3.43558e-15	NR_046189	LINC00538	0	NA	NA
chr1	233829537	233830553	+	1.18	0.000393031	1.43	8.94203e-13	NR_039625	MIR4427	0	NA	NA
chr1	247659755	247660259	+	0.52	0.173082	1.67	2.51267e-09	NM_001004698	OR2W5	0	NA	NA
chr10	10656127	10656264	+	1.46	0.222672	2.25	3.6615e-05	NR_027082	SFTA1P	0	NA	NA
chr10	24595354	24595567	+	1.46	0.109973	2.16	2.46981e-05	NR_030334	MIR603	0	NA	NA
chr10	31064331	31065108	+	-0.36	0.136534	1.33	5.35292e-09	NM_183058	LYZL2	0	NA	NA
chr10	45676458	45677069	+	2.23	1.1639e-12	1.52	1.42427e-08	NR_036112	MIR3156-1	0	NA	NA
chr10	50012899	50013139	+	0.46	0.404925	1.78	1.7299e-05	NM_001006939	LRRC18	0	NA	NA
chr10	63554022	63554150	+	0.23	0.972582	4.58	3.23071e-07	NM_032199	ARID5B	0	0.952239	1
chr10	80636627	80636995	+	2.46	0.004621	1.49	1.73337e-05	NR_015429	LOC283050	0	0.992933	1
chr10	100112904	100113173	+	-0.54	0.261994	2.06	7.48926e-07	NR_031619	MIR1287	0	NA	NA
chr10	100126647	100128858	+	2.93	1.73232e-41	2.84	7.33099e-54	NR_031619	MIR1287	0	NA	NA
chr10	100129638	100130227	+	4.1	6.47653e-10	4.22	7.6554e-19	NR_031619	MIR1287	0	NA	NA
chr10	100153810	100154771	+	1.84	2.02822e-05	1.72	1.3992e-13	NR_031619	MIR1287	0	NA	NA
chr10	126137307	126137549	+	0	0.593079	2.28	5.78356e-06	NM_001146340	NKX1-2	0	NA	NA
chr10	131598259	131598460	+	1.92	0.0356024	2.53	1.7296e-07	NR_036179	MIR4297	0	NA	NA
chr10	135073874	135074031	+	-0.36	0.926622	2.15	9.6366e-05	NR_030170	MIR202	0	NA	NA
chr11	27641447	27641638	+	2.16	0.0160433	2.38	8.30332e-06	NR_102708	LINC00678	0	NA	NA
chr11	57792244	57792419	+	0.45	0.0153074	4.78	2.71794e-08	NM_001005212	OR9Q1	0	NA	NA
chr11	57825789	57826451	+	0.4	0.14411	1.36	2.93208e-09	NM_001005186	OR6Q1	0	NA	NA
chr11	63645918	63646056	+	3.46	0.00110031	3.34	2.35997e-05	NM_017490	MARK2	0	0.93981	1
chr11	64173804	64173981	+	-0.36	0.926622	3.25	7.09723e-07	NR_031602	MIR1237	0	NA	NA
chr11	79115084	79115212	+	-0.54	0.3033	2.93	2.01499e-05	NR_030598	MIR708	0	NA	NA
chr11	111206364	111207767	+	1.32	2.6275e-05	1.46	1.34618e-20	NR_039712	MIR4491	0	NA	NA
chr11	117843675	117843811	+	-1.54	0.103108	2.93	2.01499e-05	NM_001558	IL10RA	0	NA	NA
chr11	126564224	126564581	+	-0.01	0.473517	1.78	3.83714e-08	NR_046986	KIRREL3-AS2	0	1	1
chr11	126893730	126894773	+	-0.17	0.344028	1.36	1.07978e-09	NR_040078	KIRREL3-AS3	0	1	1
chr11	126897594	126897823	+	0.46	0.308555	1.76	1.10179e-05	NR_040078	KIRREL3-AS3	0	1	1
chr11	130523264	130523544	+	0.46	0.308555	1.66	1.72892e-06	NM_001271983	C11orf44	0	0.951931	1
chr11	134774832	134775320	+	1.1	0.00189388	2.63	8.52756e-16	NR_033852	LOC283177	0	1	1
chr11	134784935	134785875	+	0.41	0.197649	3.49	5.46226e-31	NR_033852	LOC283177	0	1	1
chr11	134818558	134819700	+	2.3	2.09888e-09	3.14	5.37858e-29	NR_033852	LOC283177	0	1	1
chr11	134821054	134821287	+	2.1	6.04776e-06	3.38	1.28643e-07	NR_033852	LOC283177	0	1	1
chr11	134858374	134858692	+	1.46	0.0321552	3.92	6.17832e-15	NR_033852	LOC283177	0	1	1
chr11	134864721	134866051	+	3.13	1.7943e-08	4.16	7.69853e-43	NR_033852	LOC283177	0	1	1
chr11	134874479	134876855	+	3.36	2.76619e-47	2.36	7.98742e-54	NR_033852	LOC283177	0	1	1
chr11	134877495	134877704	+	3.94	1.53121e-12	2.58	6.51011e-07	NR_033852	LOC283177	0	1	1
chr11	134943245	134943644	+	1.19	0.113922	2.38	6.29766e-11	NR_033852	LOC283177	0	1	1
chr12	11969210	11969339	+	0.09	0.461298	3.1	3.83115e-06	NR_046487	RNU6-19	0	NA	NA
chr12	13628016	13628202	+	0.04	0.513686	1.56	8.19421e-05	NR_036555	C12orf36	0	1	1
chr12	13761072	13761200	+	3.46	0.00110031	4.2	1.27496e-05	NR_036555	C12orf36	0	1	1
chr12	14994804	14994960	+	-0.13	0.422029	2.99	1.16238e-05	NM_021071	ART4	0	NA	NA
chr12	25877258	25877388	+	0.78	0.201565	2.29	2.24196e-05	NM_001145727	IFLTD1	0	0.938074	1
chr12	43681762	43682309	+	2.23	2.04534e-05	2.78	8.39073e-13	NM_025003	ADAMTS20	0	NA	NA
chr12	43683291	43683681	+	1.08	0.0102777	2.89	3.39783e-14	NM_025003	ADAMTS20	0	NA	NA
chr12	81601985	81602204	+	0.23	0.0258101	2.11	3.97417e-05	NR_039848	MIR4699	0	NA	NA
chr12	97651518	97651694	+	-0.81	0.170714	3.68	7.22582e-07	NR_024037	RMST	0	NA	NA
chr12	98479564	98480254	+	3.16	1.14204e-08	2.35	2.44391e-15	NR_036189	MIR4303	0	NA	NA
chr12	123352277	123353016	+	0.65	0.0011843	1.35	2.80409e-08	NM_024667	VPS37B	0	0.945685	1
chr12	123463344	123463572	+	0.45	0.0153074	2.92	1.07075e-06	NM_001002251	ARL6IP4	0	0.962411	1
chr13	26538091	26538326	+	0.82	0.10778	1.46	6.44133e-05	NM_001007538	SHISA2	0	1	1
chr13	33396887	33397116	+	0.39	0.249424	1.6	8.76457e-05	NR_047020	LINC00423	0	NA	NA
chr13	40519502	40519690	+	0.46	0.404925	2.2	5.95378e-05	NR_046870	LINC00332	0	NA	NA
chr13	43198084	43198362	+	0.81	0.00538428	2.1	4.28223e-06	NM_003701	TNFSF11	0	NA	NA
chr13	43325163	43325336	+	0.81	0.00538428	2.41	3.22289e-05	NM_182508	FAM216B	0	NA	NA
chr13	46470026	46470653	+	1.19	0.113922	1.51	3.28429e-08	NM_198849	SIAH3	0	0.969904	1
chr13	53739670	53739798	+	0.45	0.0153074	4.88	7.83827e-09	NM_006418	OLFM4	0	1	1
chr13	53743826	53744167	+	0.19	0.465306	2.95	6.16729e-11	NM_006418	OLFM4	0	1	1
chr13	53744968	53745622	+	1.87	0.0136944	3.23	1.69848e-17	NM_006418	OLFM4	0	1	1
chr13	53771722	53773846	+	1	0.000149084	1.45	4.69993e-21	NM_006418	OLFM4	0	1	1
chr13	78949336	78949576	+	1.55	0.000234318	1.65	9.29559e-05	NM_006237	POU4F1	0	0.84942	1
chr13	78977631	78977802	+	0.96	0.00319331	4.73	5.05435e-08	NM_006237	POU4F1	0	0.84942	1
chr13	79361003	79361131	+	-2.36	0.648257	3.34	2.35997e-05	NR_046869	LINC00331	0	NA	NA
chr14	61933119	61933261	+	-0.06	0.44608	2.78	5.42182e-06	NR_039985	FLJ22447	0	NA	NA
chr14	85426819	85426979	+	0.45	0.0153074	2.93	2.01499e-05	NR_102737	LINC00911	0	NA	NA
chr14	104980514	104980732	+	-1.13	0.0257617	1.52	1.27013e-06	NM_001008404	C14orf180	0	0.964383	1
chr15	39218732	39218942	+	0.04	0.529972	2.64	2.45366e-06	NM_207444	C15orf53	0	NA	NA
chr15	60159346	60159882	+	0.19	0.424653	1.75	3.75985e-08	NM_012182	FOXB1	0	NA	NA
chr15	62757376	62757514	+	-1.13	0.108085	2.92	1.07075e-06	NR_026897	MGC15885	0	NA	NA
chr15	74574650	74574806	+	1.33	0.0820523	2.73	9.25141e-06	NM_025055	CCDC33	0	NA	NA
chr15	75982744	75982924	+	1.04	0.0489497	3.1	3.83115e-06	NM_001897	CSPG4	0	0.928423	1
chr15	89154155	89154622	+	0.46	0.365076	2.08	5.90593e-09	NR_029606	MIR7-2	0	NA	NA
chr16	55779899	55780066	+	-0.37	0.283497	2.07	6.36637e-05	NR_003276	CES1P1	0	NA	NA
chr16	55823601	55824462	+	0.86	0.0279314	1.74	1.03571e-11	NR_003276	CES1P1	0	NA	NA
chr16	57841079	57841208	+	1.46	0.222672	2.93	2.01499e-05	NM_001278081	LOC388282	0	NA	NA
chr16	57972671	57972899	+	2.26	0.0651387	1.68	1.61743e-05	NM_001297	CNGB1	0	1	1
chr16	73581552	73582284	+	1.64	0.000138969	2.05	1.59651e-12	NR_038234	LOC100506172	0	NA	NA
chr16	73705089	73705396	+	0.68	0.280156	1.73	1.68206e-05	NR_038234	LOC100506172	0	NA	NA
chr16	85387355	85387561	+	-0.35	0.30382	2.58	4.49708e-05	NR_049816	MIR5093	0	NA	NA
chr17	18973077	18973205	+	-0.96	0.104912	3.73	4.01006e-07	NM_006613	GRAP	0	1	1
chr17	30023224	30023358	+	0.04	0.529972	2.81	5.99044e-05	NR_029856	MIR365B	0	NA	NA
chr17	68106484	68106709	+	1.16	0.0846499	1.59	5.49706e-05	NM_018658	KCNJ16	0	NA	NA
chr17	71851797	71852183	+	0.68	0.126482	1.52	1.27013e-06	NR_027146	LINC00469	0	1	1
chr17	75880302	75880439	+	-0.54	0.3033	2.93	2.01499e-05	NR_028337	FLJ45079	0	1	1
chr17	77644303	77644849	+	1.5	0.00249302	2.68	1.117e-13	NR_039893	MIR4739	0	NA	NA
chr18	6541217	6541352	+	0.78	0.301098	2	1.87751e-06	NM_001243517	LOC100130480	0	NA	NA
chr18	14912993	14913127	+	-0.36	0.926622	3.38	1.28643e-07	NR_036153	MIR3156-2	0	NA	NA
chr18	14971594	14971796	+	1.34	0.000666161	2.38	5.51022e-08	NR_036153	MIR3156-2	0	NA	NA
chr18	14972405	14972547	+	1.36	0.0448214	2.68	1.5731e-05	NR_036153	MIR3156-2	0	NA	NA
chr18	14986724	14986915	+	3.46	0.00110031	2.96	6.19944e-07	NR_036153	MIR3156-2	0	NA	NA
chr18	15067063	15067959	+	1.96	4.25678e-07	1.56	4.03153e-12	NR_036153	MIR3156-2	0	NA	NA
chr18	15070052	15070235	+	0.64	0.00907852	2.73	9.25141e-06	NR_036153	MIR3156-2	0	NA	NA
chr18	27197929	27198168	+	1.92	0.0356024	1.49	7.01798e-05	NR_031684	MIR302F	0	NA	NA
chr18	27292843	27292992	+	0.9	0.0836075	1.88	2.7366e-05	NR_031684	MIR302F	0	NA	NA
chr18	43414021	43414945	+	-0.17	0.314291	1.41	1.24981e-17	NM_213602	SIGLEC15	0	1	1
chr18	56155573	56155747	+	-0.16	0.376068	1.8	6.57501e-05	NR_039899	MIR3591	0	NA	NA
chr18	69776124	69776263	+	1.57	0.0411793	3.73	4.01006e-07	NM_182511	CBLN2	0	NA	NA
chr19	18401815	18401953	+	-0.18	0.381896	2.46	1.94015e-05	NR_036155	MIR3188	0	NA	NA
chr2	17454049	17454858	+	1.17	0.0277293	3.59	1.75548e-21	NM_001099218	RAD51AP2	0	NA	NA
chr2	21473721	21474996	+	0.65	0.0831406	2.49	6.28356e-26	NM_000384	APOB	0	0.983605	1
chr2	21479032	21479219	+	1.26	0.156387	3.29	4.02559e-07	NM_000384	APOB	0	0.983605	1
chr2	21482960	21483383	+	2.26	0.010657	4.12	1.66127e-13	NM_000384	APOB	0	0.983605	1
chr2	21484000	21485005	+	4.57	5.78491e-14	3.96	7.16962e-33	NM_000384	APOB	0	0.983605	1
chr2	21485602	21486129	+	2.83	2.77077e-05	3.06	1.47006e-16	NM_000384	APOB	0	0.983605	1
chr2	21512539	21512779	+	0.45	0.0153074	5.01	1.20667e-09	NM_000384	APOB	0	0.983605	1
chr2	21812857	21813002	+	0.78	0.301098	2.19	3.13819e-07	NR_038837	LOC645949	0	NA	NA
chr2	33090422	33090693	+	0.84	0.148331	1.82	4.67317e-06	NR_027099	LINC00486	0	NA	NA
chr2	56355601	56355735	+	0.96	0.00319331	2.32	8.53441e-08	NM_001080433	CCDC85A	0	1	1
chr2	134787010	134787142	+	0.81	0.93262	2.52	7.55693e-05	NR_037450	MIR3679	0	NA	NA
chr2	182942622	182942754	+	1.68	0.0287592	2.05	2.62391e-05	NM_001080545	PPP1R1C	0	1	1
chr2	186237231	186237411	+	1.34	0.000666161	2.32	3.5378e-06	NM_173651	FSIP2	0	1	1
chr2	215348785	215349019	+	1.04	0.325105	3.96	2.05663e-08	NR_047698	VWC2L-IT1	0	NA	NA
chr2	240180907	240181132	+	0.04	0.492338	2.28	5.78356e-06	NR_036229	MIR4269	0	NA	NA
chr20	49971625	49972134	+	0.9	0.0836075	1.35	3.57976e-06	NR_036162	MIR3194	0	NA	NA
chr20	56534294	56534456	+	0.68	0.182687	2.01	4.16718e-05	NR_039757	MIR4532	0	NA	NA
chr21	41425428	41425556	+	-0.36	0.926622	3.2	7.37844e-05	NR_039917	MIR4760	0	NA	NA
chr21	41429262	41429575	+	2.36	0.0070366	2.06	8.33025e-08	NR_039917	MIR4760	0	NA	NA
chr21	46011639	46011902	+	0.46	0.463277	1.6	8.76457e-05	NM_198688	KRTAP10-6	0	NA	NA
chr22	48711353	48712110	+	2.78	4.28966e-05	1.81	9.30763e-11	NR_036172	MIR3201	0	NA	NA
chr22	48932686	48933292	+	0.89	0.0480522	1.78	9.10618e-08	NR_038917	LOC284933	0	1	1
chr3	13728707	13729763	+	1.18	0.00131508	1.84	3.03787e-17	NR_027103	LINC00620	0	1	1
chr3	13731953	13732599	+	0.87	0.0625567	1.68	1.07194e-09	NR_027103	LINC00620	0	1	1
chr3	59231154	59231995	+	2.04	0.00634517	1.99	1.01501e-14	NM_198463	C3orf67	0	NA	NA
chr3	64875851	64876079	+	0.19	0.424653	1.75	2.65094e-05	NR_030317	MIR548A2	0	NA	NA
chr3	86562326	86562565	+	1.63	0.0763295	1.62	3.67155e-05	NR_046939	RNU6-69	0	NA	NA
chr3	86703026	86703274	+	1.63	0.0763295	1.67	3.87283e-05	NR_046939	RNU6-69	0	NA	NA
chr3	101397440	101397568	+	0.59	0.149458	2.36	5.33125e-05	NM_014415	ZBTB11	0	0.937576	1
chr3	112027111	112027381	+	-1.03	0.107039	1.68	6.14608e-05	NM_183061	SLC9C1	0	1	1
chr3	134363767	134363932	+	2.26	0.0651387	2.68	1.5731e-05	NM_178554	KY	0	0.853989	1
chr3	153432907	153433035	+	-0.54	0.281197	3.46	7.45721e-06	NM_001101337	C3orf79	0	NA	NA
chr3	196988132	196988340	+	-1.13	0.0406918	1.72	4.04527e-05	NR_039960	MIR4797	0	NA	NA
chr4	46707646	46707957	+	2.36	0.0070366	1.54	1.27332e-05	NM_130902	COX7B2	0	NA	NA
chr4	90630842	90631320	+	0.92	0.063595	1.41	7.37905e-09	NR_045481	LOC644248	0	NA	NA
chr4	126433872	126434028	+	0.04	0.513686	3.2	1.24825e-06	NR_031746	MIR2054	0	NA	NA
chr4	156000950	156001086	+	1.04	0.156144	2.63	2.665e-05	NM_000910	NPY2R	0	0.938973	1
chr4	156001734	156002008	+	1.04	0.218994	2.88	1.00445e-07	NM_000910	NPY2R	0	0.938973	1
chr4	158424825	158424967	+	0.13	0.464479	2.36	5.33125e-05	NR_026992	LOC340017	0	NA	NA
chr4	188883610	188884522	+	0.58	0.0887575	1.36	4.60371e-09	NM_174900	ZFP42	0	1	1
chr5	9165629	9165809	+	0.81	0.93262	2.93	2.01499e-05	NR_039779	MIR4636	0	NA	NA
chr5	9166378	9167506	+	2.04	1.07521e-06	1.56	1.19149e-13	NR_039779	MIR4636	0	NA	NA
chr5	9623426	9623573	+	-0.54	0.3033	2.68	1.5731e-05	NM_019599	TAS2R1	0	NA	NA
chr5	16887753	16887906	+	-0.22	0.38435	2.58	6.51011e-07	NM_012334	MYO10	0	0.953867	1
chr5	86415644	86416216	+	1.87	1.62385e-13	2.14	3.90047e-10	NR_036243	MIR4280	0	NA	NA
chr5	86421717	86421976	+	1.97	9.82729e-07	3.65	2.23565e-09	NR_036243	MIR4280	0	NA	NA
chr5	86433127	86434310	+	2.84	8.84765e-20	1.31	1.95442e-10	NR_036243	MIR4280	0	NA	NA
chr5	86484078	86484518	+	2.21	0.000539579	1.43	2.13053e-07	NR_036243	MIR4280	0	NA	NA
chr5	146051564	146051909	+	3.16	0.00446121	1.96	1.02242e-08	NM_194251	GPR151	0	1	1
chr5	146325874	146326053	+	0.13	0.429293	1.6	8.76457e-05	NR_047115	PPP2R2B-IT1	0	NA	NA
chr5	151649756	151649947	+	2.46	0.0423267	3.68	1.24502e-09	NM_020167	NMUR2	0	NA	NA
chr5	151653698	151654272	+	2.87	1.78549e-05	1.61	1.24818e-08	NM_020167	NMUR2	0	NA	NA
chr5	153744875	153745185	+	1.46	0.00593512	1.77	4.59203e-06	NR_037897	FLJ38109	0	1	1
chr5	159904324	159904687	+	1.92	0.00375527	1.38	6.92001e-06	NR_036095	MIR3142	0	NA	NA
chr5	169854609	169855160	+	0.04	0.504309	1.71	2.01968e-10	NM_004137	KCNMB1	0	1	1
chr6	22789703	22789842	+	-1.18	0.0255925	2.52	7.55693e-05	NM_138574	HDGFL1	0	1	1
chr6	44499354	44499687	+	1.78	0.0199198	1.51	1.87798e-05	NR_039785	MIR4642	0	NA	NA
chr6	132451694	132453268	+	1.73	0.00187625	2.14	2.24059e-25	NR_038981	LOC100507254	0	NA	NA
chr7	19564732	19564940	+	-0.59	0.05591	2.23	2.44387e-06	NR_036101	MIR3146	0	NA	NA
chr7	20073788	20073917	+	-0.51	0.00454003	3.5	2.28901e-08	NR_046756	MACC1-AS1	0	NA	NA
chr7	43178657	43179090	+	1.33	0.0820523	2.65	3.10889e-14	NR_037508	MIR3943	0	NA	NA
chr7	127614890	127615035	+	-0.54	0.281197	2.31	8.77965e-05	NR_027330	SND1-IT1	0	0.978441	1
chr7	137562533	137562871	+	0.46	0.267559	1.55	2.16003e-06	NM_004717	DGKI	0	1	1
chr7	142743065	142743422	+	1.81	4.88813e-05	1.78	1.91846e-06	NM_001001667	OR6V1	0	NA	NA
chr7	155554878	155555508	+	0.86	0.0167826	2.37	2.36761e-09	NM_000193	SHH	0	0.989795	1
chr7	157465810	157465966	+	1.26	0.156387	2.52	7.55693e-05	NR_029689	MIR153-2	0	NA	NA
chr7	157466994	157467922	+	1.64	1.70268e-06	2.56	1.81349e-17	NR_029689	MIR153-2	0	NA	NA
chr7	157468456	157469040	+	0.26	0.222416	1.83	2.91439e-09	NR_029689	MIR153-2	0	NA	NA
chr7	157495484	157495612	+	-0.13	0.422029	3.1	3.83115e-06	NR_029689	MIR153-2	0	NA	NA
chr8	23552943	23553115	+	-0.54	0.329466	2.12	1.02719e-05	NM_001136271	NKX2-6	0	NA	NA
chr8	24591737	24592027	+	0.78	0.104428	2.02	5.54855e-08	NM_005382	NEFM	0	1	1
chr8	24768615	24769206	+	0.51	0.0646105	1.66	1.60441e-12	NM_005382	NEFM	0	1	1
chr8	39439535	39439711	+	1.04	0.156144	2.31	8.77965e-05	NM_001190956	ADAM18	0	NA	NA
chr8	69547154	69547337	+	2.46	0.004621	3.05	6.54191e-09	NR_038877	LOC286189	0	0.997794	1
chr8	69552599	69553402	+	1.45	0.000395086	2.82	3.25055e-20	NR_038877	LOC286189	0	0.997794	1
chr8	69610620	69611398	+	3.79	2.07836e-27	3.45	8.54366e-28	NR_038877	LOC286189	0	0.997794	1
chr8	69612680	69612862	+	2.63	0.027294	4.01	1.13025e-08	NR_038877	LOC286189	0	0.997794	1
chr8	69670588	69670752	+	2.03	1.01972e-05	3.2	1.24825e-06	NR_039986	LOC100505718	0	NA	NA
chr8	69671810	69672516	+	4.28	3.02131e-21	2.73	1.31121e-18	NR_039986	LOC100505718	0	NA	NA
chr8	69698803	69699391	+	2.01	1.78067e-05	1.89	5.3988e-13	NR_039986	LOC100505718	0	NA	NA
chr8	69765707	69766261	+	1.52	0.00741124	2.7	6.43045e-16	NR_039986	LOC100505718	0	NA	NA
chr8	69828895	69829029	+	2.63	0.027294	2.54	6.31192e-09	NR_039986	LOC100505718	0	NA	NA
chr8	69942535	69943233	+	2.23	2.04534e-05	1.72	3.14237e-10	NR_039986	LOC100505718	0	NA	NA
chr8	69946021	69946257	+	2.63	0.027294	3.68	1.24502e-09	NR_039986	LOC100505718	0	NA	NA
chr8	70178481	70178636	+	0.81	0.00538428	3.63	1.29945e-06	NR_039986	LOC100505718	0	NA	NA
chr8	70189511	70190321	+	0.78	0.0581644	3.22	6.36127e-21	NR_039986	LOC100505718	0	NA	NA
chr8	111303871	111304551	+	0.97	0.00247734	1.38	5.31718e-10	NM_014379	KCNV1	0	NA	NA
chr8	124937731	124937938	+	0.45	0.0153074	2.55	1.65884e-08	NM_001039112	FER1L6	0	NA	NA
chr8	128966826	128967167	+	1.14	0.0165977	1.82	1.63632e-08	NR_031610	MIR1205	0	NA	NA
chr8	142518493	142519697	+	1.78	1.1244e-07	2.55	3.13258e-30	NM_207414	FLJ43860	0	NA	NA
chr8	142521364	142522439	+	1.12	0.00111146	2.4	3.1631e-26	NM_207414	FLJ43860	0	NA	NA
chr8	142532402	142540147	+	1.87	2.78777e-143	1.63	9.62621e-160	NM_207414	FLJ43860	0	NA	NA
chr8	142550505	142550633	+	1.46	0.0103048	3.83	1.22824e-07	NM_207414	FLJ43860	0	NA	NA
chr8	142551135	142555272	+	2.08	1.19912e-63	2.55	9.09454e-130	NM_207414	FLJ43860	0	NA	NA
chr8	142558420	142558549	+	1.7	0.0113198	2.88	1.84421e-06	NM_207414	FLJ43860	0	NA	NA
chr8	142572344	142572501	+	0.87	0.210905	3.58	7.17665e-09	NM_207414	FLJ43860	0	NA	NA
chr8	142585586	142586090	+	1.33	0.0195467	2.96	1.51226e-20	NM_207414	FLJ43860	0	NA	NA
chr8	142606262	142606809	+	0.86	0.0101966	1.53	1.13222e-10	NM_207414	FLJ43860	0	NA	NA
chr8	142617678	142620870	+	1.48	2.00632e-24	1.66	1.095e-49	NM_207414	FLJ43860	0	NA	NA
chr8	142634253	142635576	+	0.74	0.000835541	1.99	4.6126e-28	NM_207414	FLJ43860	0	NA	NA
chr8	142639775	142640317	+	1.01	0.00504271	1.83	2.20667e-10	NM_207414	FLJ43860	0	NA	NA
chr8	142691849	142692153	+	0.92	0.0134376	2.68	1.20054e-10	NM_207414	FLJ43860	0	NA	NA
chr8	142735883	142738102	+	1.95	3.98004e-11	2.85	1.15747e-61	NM_207414	FLJ43860	0	NA	NA
chr9	16515973	16516371	+	1.04	0.114476	1.35	3.96194e-05	NR_073471	C9orf92	0	NA	NA
chr9	16522104	16522831	+	2.08	9.73687e-05	1.67	1.44313e-08	NR_073471	C9orf92	0	NA	NA
chr9	73363819	73364036	+	0.94	0.113163	2.03	1.08582e-05	NR_029621	MIR204	0	NA	NA
chr9	78104259	78104394	+	1.78	0.149771	2.31	8.77965e-05	NR_031679	MIR548H3	0	NA	NA
chr9	92238839	92238986	+	0.45	0.0153074	3.29	4.02559e-07	NR_024280	UNQ6494	0	0.939681	1
chr9	92457498	92458145	+	0.98	0.0490005	1.98	1.58754e-14	NR_024280	UNQ6494	0	0.939681	1
chr9	92504302	92504458	+	0.87	0.210905	2.5	1.82037e-06	NR_024280	UNQ6494	0	0.939681	1
chr9	92691840	92692890	+	1.3	0.00405578	1.62	4.49191e-11	NR_036253	MIR4290	0	NA	NA
chr9	92764997	92765272	+	1.33	0.0820523	1.52	7.60643e-05	NR_036253	MIR4290	0	NA	NA
chr9	119803852	119804004	+	-0.36	0.926622	3.58	2.33188e-06	NR_003708	SNORA70C	0	NA	NA
chr9	119946355	119946842	+	2.04	0.02399	2.72	3.99872e-13	NR_003708	SNORA70C	0	NA	NA
chr9	119995647	119996429	+	0.46	0.404925	1.99	3.61137e-11	NR_003708	SNORA70C	0	NA	NA
chr9	137249875	137250554	+	0.4	0.234774	1.72	9.92989e-09	NR_039816	MIR4669	0	NA	NA
chr9	137348496	137348842	+	1.2	0.00210805	1.3	2.86787e-05	NR_039816	MIR4669	0	NA	NA
chrX	129527212	129527533	+	4.29	2.13292e-11	2.04	1.67692e-09	NM_178471	GPR119	0	1	1
chrX	131820374	131820502	+	-2.36	0.648257	3.4	1.32847e-05	NR_046691	HS6ST2-AS1	0	NA	NA
chrX	145253678	145253873	+	1.78	0.0523853	2.2	1.52841e-05	NR_030581	MIR891A	0	NA	NA
chrY	6003942	6004091	+	1.73	8.24196e-05	4.27	6.93675e-06	NR_003593	TTTY23B	0	NA	NA
chr14	28812828	28812959	+	0.11	0.462988	2.35	9.04417e-08	NM_005249	FOXG1	-0.01	0.893731	1
chr11	12757237	12757492	+	-0.96	0.0630732	1.91	7.26134e-06	NM_021961	TEAD1	-0.02	0.8629	1
chr6	680566	681209	+	-0.1	0.404446	1.3	1.97031e-07	NM_018303	EXOC2	-0.02	0.87171	1
chr6	147914984	147915112	+	0.46	0.404925	2.19	3.13819e-07	NM_001030060	SAMD5	-0.02	0.862952	1
chr7	55843574	55844292	+	0.96	1.36208e-27	1.56	3.47047e-46	NR_003949	FKBP9L	-0.02	0.893895	1
chr1	180819742	180820537	+	0.73	0.017699	1.34	3.23072e-06	NM_020950	KIAA1614	-0.03	0.872245	1
chr12	95804840	95805100	+	-0.32	0.326824	2.3	9.22015e-07	NM_006838	METAP2	-0.03	0.851032	1
chr19	14669628	14669765	+	0.36	0.303275	3.68	7.22582e-07	NM_004146	NDUFB7	-0.03	0.845383	1
chr22	22177308	22177515	+	-1.54	0.0600853	2.41	3.22289e-05	NM_002745	MAPK1	-0.03	0.820907	1
chr3	153967728	153968155	+	1.34	0.000831229	1.3	8.04755e-05	NM_001114397	DHX36	-0.03	0.856174	1
chr3	154035201	154035335	+	-0.22	0.35557	2.58	4.49708e-05	NM_001114397	DHX36	-0.03	0.856174	1
chr5	86621733	86621861	+	1.04	0.325105	1.98	2.21278e-06	NM_022650	RASA1	-0.03	0.827417	1
chr1	68674563	68674892	+	1.04	0.156144	1.46	6.44133e-05	NM_001193334	WLS	-0.04	0.791582	1
chr12	19609490	19609927	+	1.04	0.0643701	1.37	5.75502e-07	NM_001267043	AEBP2	-0.04	0.812744	1
chr14	78255769	78255979	+	1.46	0.0584255	1.78	1.7299e-05	NM_020421	ADCK1	-0.04	0.87753	1
chr19	39862553	39863647	+	1.77	1.32581e-20	1.6	2.22625e-16	NM_001256826	PAF1	-0.04	0.806822	1
chr19	56592633	56592902	+	-0.32	0.326824	1.78	1.91846e-06	NM_001002836	ZNF787	-0.04	0.842388	1
chr20	11776581	11776709	+	0.46	0.463277	3.52	4.17512e-06	NM_181443	BTBD3	-0.04	0.809678	1
chr20	11888084	11888218	+	-0.03	0.460616	2.01	4.16718e-05	NM_014962	BTBD3	-0.04	0.791775	1
chr20	12094211	12094431	+	1.04	0.114476	1.72	4.04527e-05	NM_014962	BTBD3	-0.04	0.791775	1
chr4	151512620	151512768	+	-1.51	1.17665e-05	1.71	0.00148854	NM_006439	MAB21L2	-0.04	0.895418	1
chrX	128140623	128141463	+	0.87	0.110781	1.35	1.29614e-06	NM_003069	SMARCA1	-0.04	0.79705	1
chr1	200698405	200698538	+	1.46	0.109973	3.88	6.78024e-08	NM_203459	CAMSAP2	-0.05	0.754855	1
chr12	50609599	50609727	+	1.57	0.0411793	2.81	5.99044e-05	NM_001113547	LIMA1	-0.05	0.764696	1
chr15	83480940	83481157	+	2.04	0.02399	1.99	1.71892e-05	NM_001080435	WHAMM	-0.05	0.829276	1
chr19	18458753	18458995	+	0.46	0.143077	1.9	5.24736e-07	NM_017712	PGPEP1	-0.05	0.770882	1
chr2	147073058	147073361	+	1.16	0.0846499	2.58	9.9225e-09	NR_026904	PABPC1P2	-0.05	0.936413	1
chr20	25201278	25201452	+	-0.13	0.39179	2.23	2.44387e-06	NM_001114089	ENTPD6	-0.05	0.758064	1
chr22	26964283	26964493	+	0.46	0.334119	1.8	6.57501e-05	NM_001008566	TPST2	-0.05	0.867594	1
chr7	2847783	2848050	+	0.66	0.121103	1.7	5.52728e-08	NM_007353	GNA12	-0.05	0.747452	1
chr1	236184569	236184700	+	0.26	0.362534	4.52	5.98218e-07	NM_002508	NID1	-0.06	0.728067	1
chr10	13987015	13987199	+	-1.54	0.103108	2.15	9.6366e-05	NM_003675	PRPF18	-0.06	0.764129	1
chr12	32362947	32363194	+	0.46	0.208746	1.84	1.75577e-05	NM_001714	BICD1	-0.06	0.75527	1
chr12	75940067	75940195	+	-3.13	0.00951714	3.05	6.68351e-06	NM_007043	KRR1	-0.06	0.744723	1
chr14	22723176	22723469	+	1.86	0.000266524	1.5	1.86408e-06	NM_001344	DAD1	-0.06	0.722817	1
chr14	22838657	22838906	+	1.57	0.0411793	1.51	1.87798e-05	NM_001344	DAD1	-0.06	0.722817	1
chr19	11012107	11012498	+	1.48	6.30305e-05	1.31	2.61775e-06	NM_024029	YIPF2	-0.06	0.789072	1
chr19	15386558	15386748	+	0.87	0.0625567	1.58	2.17003e-05	NM_014299	BRD4	-0.06	0.715067	1
chr5	151057829	151057982	+	0.15	0.403369	3.83	1.22824e-07	NM_003118	SPARC	-0.06	0.728464	1
chr5	171476346	171476633	+	1.26	0.0619068	2.32	1.48043e-07	NM_012300	FBXW11	-0.06	0.716781	1
chr9	124920302	124920452	+	2.63	0.027294	1.72	4.04527e-05	NM_014222	NDUFA8	-0.06	0.752168	1
chr19	18262164	18262350	+	-0.04	0.452279	2.03	1.08582e-05	NM_005027	PIK3R2	-0.07	0.681056	1
chr2	85985751	85986035	+	2.63	0.027294	2.09	4.70718e-07	NM_032827	ATOH8	-0.07	0.771439	1
chr2	85989124	85989252	+	-1.22	0.0649337	4.52	5.98218e-07	NM_032827	ATOH8	-0.07	0.771439	1
chr2	85994046	85994332	+	-0.37	0.283497	1.67	7.3009e-07	NM_032827	ATOH8	-0.07	0.771439	1
chr6	105766689	105767015	+	1.73	8.24196e-05	1.35	0.000177636	NM_002726	PREP	-0.07	0.725583	1
chr6	105915411	105915539	+	-1.54	0.187264	2.58	4.49708e-05	NM_002726	PREP	-0.07	0.725583	1
chr15	40126126	40126256	+	0.04	0.529972	2.51	1.16332e-05	NM_001271855	GPR176	-0.08	0.704148	1
chr5	31413148	31413415	+	0.66	0.121103	2.62	3.67895e-08	NM_001100412	DROSHA	-0.08	0.652611	1
chrX	133309381	133310288	+	2.93	4.279e-30	2.38	1.90295e-19	NR_029523	MIR106A	-0.08	1	1
chrX	133311202	133311923	+	2.82	1.27032e-20	2.27	4.49811e-14	NR_029523	MIR106A	-0.08	1	1
chr16	28774465	28774795	+	0.23	0.391248	2.06	7.48926e-07	NM_001099661	EIF3CL	-0.09	0.617304	1
chr1	151039208	151039382	+	1.59	0.00920253	1.63	5.83914e-05	NM_144618	GABPB2	-0.1	0.852502	1
chr16	580679	580827	+	-1.28	0.107269	2.78	5.42182e-06	NM_005632	SOLH	-0.1	0.666373	1
chr18	4549715	4550035	+	-0.13	0.411748	2.57	2.53973e-11	NM_004746	DLGAP1	-0.1	0.587746	1
chr22	32356606	32356897	+	0.87	0.210905	1.76	1.10179e-05	NM_015372	C22orf24	-0.1	0.973843	1
chr4	157479711	157479936	+	0.18	0.316858	1.81	1.12429e-05	NM_016205	PDGFC	-0.1	0.599066	1
chr4	157723895	157724086	+	0.36	0.303275	2.11	3.97417e-05	NM_016205	PDGFC	-0.1	0.599066	1
chr4	157901614	157901823	+	-0.16	0.369491	3.23	1.26373e-08	NM_016205	PDGFC	-0.1	0.599066	1
chr8	120412571	120412712	+	0.75	0.0751009	2.11	3.97417e-05	NM_002514	NOV	-0.1	0.573543	1
chr10	45546217	45546405	+	1.04	0.156144	2.29	2.41649e-07	NM_001039380	C10orf25	-0.11	0.787299	1
chr10	86097700	86097828	+	0.46	0.334119	2.88	3.4808e-05	NM_018999	CCSER2	-0.11	0.553886	1
chr17	79972458	79972586	+	-0.18	0.381896	2.2	5.95378e-05	NM_144998	STRA13	-0.11	0.605716	1
chr19	15518848	15518996	+	2.83	2.77077e-05	1.66	0.000574825	NM_014371	AKAP8L	-0.11	0.55318	1
chr7	69271595	69271909	+	-0.67	0.128489	1.65	9.29559e-05	NM_001127232	AUTS2	-0.11	0.770488	1
chr18	55836086	55836255	+	1.7	0.0113198	2.88	1.84421e-06	NM_001144968	NEDD4L	-0.12	0.512479	1
chr20	45542430	45542609	+	0.56	0.128974	2.05	2.62391e-05	NM_172110	EYA2	-0.12	0.539251	1
chr20	45616006	45616165	+	-0.54	0.215984	1.65	9.29559e-05	NM_172110	EYA2	-0.12	0.539251	1
chr1	88666310	88666438	+	1.46	0.222672	2.25	3.6615e-05	NM_006256	PKN2	-0.13	0.504389	1
chr15	29363501	29363677	+	1.81	0.834416	2.81	5.99044e-05	NM_005503	APBA2	-0.13	0.8203	1
chr20	17630485	17630744	+	-0.39	0.265331	1.52	2.98974e-05	NM_001042576	RRBP1	-0.13	0.499304	1
chr3	197247637	197248233	+	0.54	0.106535	1.48	4.43168e-08	NM_004051	BDH1	-0.13	0.575102	1
chr4	25009191	25009509	+	0.8	0.0262747	1.43	5.88544e-05	NM_018176	LGI2	-0.13	0.496125	1
chr4	25024621	25024749	+	0.78	0.14308	3.27	4.17972e-05	NM_018176	LGI2	-0.13	0.496125	1
chr5	73147145	73147508	+	0.87	0.110781	1.41	2.11385e-05	NM_001244364	ARHGEF28	-0.13	0.491741	1
chr5	73469496	73469771	+	-0.3	0.29184	2.98	1.96347e-08	NM_001244364	ARHGEF28	-0.13	0.491741	1
chr6	111963634	111963857	+	-0.28	0.278449	1.68	4.29433e-06	NM_001164281	TRAF3IP2	-0.13	0.572556	1
chr1	229298757	229299041	+	0.23	0.391248	1.65	9.29559e-05	NM_004578	RAB4A	-0.14	0.475642	1
chr17	71433312	71433502	+	1.04	0.156144	3.12	6.79259e-08	NM_012121	CDC42EP4	-0.14	0.46496	1
chr17	71461219	71462729	+	2.71	4.82041e-22	1.31	4.19366e-20	NM_012121	CDC42EP4	-0.14	0.46496	1
chr21	45725078	45725852	+	1.06	0.000573304	1.52	9.04566e-09	NM_002626	PFKL	-0.14	0.4563	1
chr7	21657845	21657986	+	0.46	0.286689	3.54	1.28277e-08	NM_001277115	DNAH11	-0.14	0.472431	1
chr9	107877848	107877986	+	-0.54	0.22977	1.95	2.70996e-05	NM_080546	SLC44A1	-0.14	0.492217	1
chr9	107978788	107978916	+	1.46	0.222672	2.52	7.55693e-05	NM_080546	SLC44A1	-0.14	0.492217	1
chr11	105802896	105803027	+	0.94	0.113163	2.52	7.55693e-05	NM_032424	MSANTD4	-0.15	0.474369	1
chr2	123115359	123115487	+	0	0.593079	2.19	3.13819e-07	NR_048556	TSN	-0.15	0.440049	1
chr8	5879386	5879562	+	-0.13	0.422029	2.01	4.16718e-05	NR_040040	LOC100287015	-0.15	0.799994	1
chr9	130840056	130840184	+	1.04	0.218994	2.78	5.42182e-06	NM_001006641	SLC25A25	-0.15	0.464559	1
chr1	234511116	234511248	+	1.04	0.325105	2.2	5.95378e-05	NM_001012985	COA6	-0.16	0.516319	1
chr11	117282139	117282362	+	0.16	0.427697	1.39	4.85827e-05	NM_014956	CEP164	-0.16	0.462515	1
chr18	24019532	24019740	+	-0.59	0.0584497	1.7	6.76922e-06	NM_001142730	KCTD1	-0.16	0.441283	1
chr18	24113494	24113630	+	0.56	0.216906	2.42	5.02436e-06	NM_001142730	KCTD1	-0.16	0.441283	1
chr19	17594685	17594813	+	1.78	0.00131456	3.05	6.68351e-06	NM_198580	SLC27A1	-0.16	0.416628	1
chr5	52391142	52391595	+	1.01	0.00504271	2.4	3.83508e-11	NM_004531	MOCS2	-0.16	0.459004	1
chr9	133884797	133885019	+	-1.35	0.0633502	1.95	2.70996e-05	NM_006059	LAMC3	-0.16	0.838901	1
chr14	105712505	105712744	+	0.13	0.464479	1.44	1.45807e-05	NM_145685	BRF1	-0.17	0.400301	1
chr6	37830297	37830470	+	1.26	0.156387	2.46	1.94015e-05	NM_021943	ZFAND3	-0.17	0.391315	1
chr13	24232830	24232958	+	0.74	0.137564	3.15	2.1898e-06	NM_001204458	TNFRSF19	-0.18	0.358257	1
chr2	114095427	114095677	+	-0.44	0.196391	1.38	7.73962e-05	NM_003466	PAX8	-0.18	0.733276	1
chr2	114108556	114108894	+	0.7	0.0161838	1.99	3.67776e-08	NM_003466	PAX8	-0.18	0.733276	1
chr2	238571337	238571736	+	-0.03	0.460616	1.76	5.85352e-08	NM_001137551	LRRFIP1	-0.18	0.438357	1
chr20	55826453	55826700	+	2.54	0.00301981	1.48	4.32448e-06	NM_001719	BMP7	-0.18	0.428411	1
chr21	46511547	46511770	+	-0.54	0.3033	2.03	1.18776e-06	NR_027674	ADARB1	-0.19	0.681642	1
chr22	50732336	50733389	+	1.94	9.76977e-14	1.66	6.00201e-15	NM_012401	PLXNB2	-0.19	0.329028	1
chr22	50734451	50734594	+	4.04	2.37679e-05	2.52	7.55693e-05	NM_012401	PLXNB2	-0.19	0.329028	1
chr6	50797659	50797966	+	0.19	0.465306	1.39	3.05318e-05	NM_003221	TFAP2B	-0.19	0.758274	1
chr7	95526342	95526471	+	0.64	0.00907852	4.34	3.76762e-06	NM_004411	DYNC1I1	-0.19	0.45962	1
chr9	137409827	137409955	+	1.04	0.325105	4.27	6.93675e-06	NM_001278074	COL5A1	-0.19	0.833222	1
chr9	137425922	137426654	+	-0.96	0.104912	1.43	2.13053e-07	NM_001278074	COL5A1	-0.19	0.833222	1
chr9	137436534	137436712	+	0.23	0.0258101	3.2	1.24825e-06	NM_001278074	COL5A1	-0.19	0.833222	1
chr1	155296694	155296859	+	1.04	0.0853534	2.31	8.77965e-05	NM_001278230	RUSC1	-0.2	0.367275	1
chr18	47019391	47019580	+	-0.44	0.196391	1.51	1.87798e-05	NM_000985	RPL17	-0.2	0.295311	1
chr19	3548581	3548873	+	0.09	0.430019	1.85	2.20933e-07	NM_021731	MFSD12	-0.2	0.370647	1
chr3	48750631	48750763	+	-1	0.064264	2.15	9.6366e-05	NM_001146179	IP6K2	-0.2	0.457347	1
chr3	50163676	50163877	+	-0.96	0.104912	2.11	3.97417e-05	NR_045388	LUST	-0.2	0.505949	1
chr4	119267063	119267350	+	-0.1	0.415961	1.91	1.75402e-05	NM_003619	PRSS12	-0.2	0.319552	1
chr4	119270902	119271031	+	0.19	0.465306	3.4	1.32847e-05	NM_003619	PRSS12	-0.2	0.319552	1
chr6	18198227	18198382	+	0.13	0.464479	2.46	1.94015e-05	NM_153042	KDM1B	-0.2	0.359572	1
chr3	4566203	4566555	+	0.68	0.126482	1.31	5.07289e-05	NM_001099952	ITPR1	-0.21	0.33177	1
chr3	143543727	143544013	+	-0.03	0.460616	1.79	7.18904e-06	NM_173653	SLC9A9	-0.21	0.617533	1
chr3	143567573	143567714	+	0.19	0.424653	1.7	9.75942e-05	NM_173653	SLC9A9	-0.21	0.617533	1
chr4	36028221	36028436	+	-0.04	0.956481	3.09	1.18483e-07	NM_015230	ARAP2	-0.21	0.715063	1
chr8	17577806	17577999	+	1.04	0.0853534	1.88	2.7366e-05	NM_001001931	MTUS1	-0.21	0.370289	1
chr12	29696484	29696805	+	1.78	0.149771	1.7	2.55763e-05	NM_183378	OVCH1	-0.22	0.76736	1
chr12	75867690	75868349	+	1.16	0.0846499	1.96	4.9246e-10	NM_006851	GLIPR1	-0.22	0.340449	1
chr18	13956850	13957098	+	2.3	4.67945e-05	1.34	2.24775e-05	NM_000529	MC2R	-0.22	0.820287	1
chr11	3066126	3066322	+	0.19	0.396995	2.07	6.36637e-05	NM_001014437	CARS	-0.23	0.257133	1
chr13	28198440	28198931	+	3.46	0.00110031	1.41	2.11385e-05	NM_152705	POLR1D	-0.23	0.314777	1
chr2	158760035	158760189	+	2.92	0.00033904	1.84	4.25133e-05	NM_001111067	ACVR1	-0.23	0.298712	1
chr1	166131797	166132001	+	-2.36	0.648257	2.83	3.16704e-06	NM_001017961	FAM78B	-0.24	0.478576	1
chr1	166172204	166172717	+	0.65	0.173721	1.48	1.74105e-07	NM_001017961	FAM78B	-0.24	0.478576	1
chr10	126363542	126363797	+	0.22	0.351988	2.64	2.45366e-06	NM_014661	FAM53B	-0.24	0.252441	1
chr17	17744170	17744557	+	0.05	0.422088	1.56	4.4856e-09	NM_001005291	SREBF1	-0.24	0.277445	1
chr19	6063761	6063915	+	-0.28	0.353275	1.91	1.75402e-05	NM_134433	RFX2	-0.24	0.326055	1
chr7	132030233	132030985	+	-0.17	0.314291	1.42	3.15515e-12	NM_001105543	PLXNA4	-0.24	0.530268	1
chr7	132108456	132110923	+	0.73	0.000109773	1.42	1.57326e-28	NM_001105543	PLXNA4	-0.24	0.530268	1
chr7	132114761	132116384	+	0.44	0.0778461	1.53	7.95463e-20	NM_001105543	PLXNA4	-0.24	0.530268	1
chr7	132148903	132149048	+	2.26	0.0651387	3.05	6.68351e-06	NM_001105543	PLXNA4	-0.24	0.530268	1
chrX	152991098	152991292	+	1.46	0.0180747	1.7	9.75942e-05	NM_000033	ABCD1	-0.24	0.509254	1
chr17	19549682	19549816	+	-0.3	0.29184	2.41	3.22289e-05	NM_000382	ALDH3A2	-0.25	0.207181	1
chr5	136626880	136627041	+	0.78	0.301098	2.31	8.77965e-05	NM_004598	SPOCK1	-0.25	0.64137	1
chr5	141434439	141434741	+	0.89	0.028357	1.79	3.36885e-07	NM_005471	GNPDA1	-0.25	0.210123	1
chr9	734802	735094	+	1.01	0.00395743	1.46	4.03795e-05	NM_153186	KANK1	-0.25	0.219847	1
chr10	88161336	88161490	+	1.46	0.222672	1.72	4.04527e-05	NM_017551	GRID1	-0.26	0.696415	1
chr17	19212355	19213080	+	0.54	0.00912073	1.46	1.08187e-09	NR_048576	EPN2-AS1	-0.26	0.874339	1
chr3	64627450	64627632	+	2.11	1.93598e-05	2.07	6.36637e-05	NR_038264	ADAMTS9-AS2	-0.26	0.747782	1
chr3	64628321	64628647	+	1.96	0.00030372	1.58	2.17003e-05	NR_038264	ADAMTS9-AS2	-0.26	0.747782	1
chr3	64644888	64645413	+	1.29	0.00693462	1.88	1.42838e-07	NR_038264	ADAMTS9-AS2	-0.26	0.747782	1
chr4	54872591	54873820	+	2.33	6.23282e-28	1.66	4.42418e-13	NR_027153	RPL21P44	-0.26	0.898807	1
chr4	54877404	54877676	+	3.02	2.18137e-20	1.85	3.02673e-06	NR_027153	RPL21P44	-0.26	0.898807	1
chr4	54878290	54878448	+	2.31	5.03124e-08	2.46	3.02942e-06	NR_027153	RPL21P44	-0.26	0.898807	1
chr12	120030791	120030936	+	0.78	0.301098	2.63	2.665e-05	NM_001136534	TMEM233	-0.27	0.262318	1
chr19	45608097	45608261	+	0.57	0.230388	2.06	6.83184e-06	NM_019121	PPP1R37	-0.27	0.242774	1
chr14	104625485	104625618	+	0.81	0.0797763	2.25	3.6615e-05	NM_015656	KIF26A	-0.28	0.154231	1
chr14	104645219	104645347	+	0.46	0.308555	3.4	1.32847e-05	NM_015656	KIF26A	-0.28	0.154231	1
chr2	84609937	84610232	+	0.46	0.167227	2.12	2.94945e-07	NM_003849	SUCLG1	-0.28	0.180743	1
chr8	123850065	123850645	+	0.51	0.147807	1.37	1.13891e-10	NM_014943	ZHX2	-0.28	0.33769	1
chr14	49440307	49440548	+	-0.74	0.0424264	1.44	1.45807e-05	NM_001030001	RPS29	-0.29	0.159679	1
chr15	38807024	38807199	+	0.04	0.529972	2.6	4.13624e-06	NM_001128602	RASGRP1	-0.29	0.774412	1
chr7	23500778	23500940	+	-0.2	0.353044	1.75	2.65094e-05	NM_006547	IGF2BP3	-0.29	0.141229	1
chr8	107244189	107244366	+	0.59	0.149458	2.75	4.73694e-08	NM_018002	OXR1	-0.29	0.156197	1
chr11	113003223	113003442	+	0.92	0.152933	1.8	6.57501e-05	NR_034101	LOC100288346	-0.3	0.421378	1
chr14	72192384	72192771	+	0.37	0.15055	1.34	1.41849e-05	NM_015556	SIPA1L1	-0.3	0.149866	1
chr13	61330417	61330978	+	0.36	0.303275	1.44	3.67376e-07	NM_001146070	TDRD3	-0.32	0.151493	1
chr19	13215124	13215269	+	-0.16	0.376068	2.35	2.15644e-06	NM_005583	LYL1	-0.32	0.966425	1
chr2	68642008	68642167	+	-0.54	0.361994	3.05	6.68351e-06	NM_002664	PLEK	-0.32	0.833354	1
chr4	54153510	54153789	+	1.6	0.00219707	2.95	3.39084e-08	NM_152540	SCFD2	-0.32	0.117564	1
chr4	109981502	109981630	+	-2.13	0.0277121	2.58	4.49708e-05	NM_001256074	COL25A1	-0.32	0.163351	1
chr4	143184159	143184447	+	2.16	0.0160433	1.65	2.4419e-05	NM_003866	INPP4B	-0.32	0.189349	1
chr4	143275169	143275429	+	-0.2	0.32972	1.68	1.61743e-05	NM_003866	INPP4B	-0.32	0.189349	1
chr4	143765532	143766025	+	-0.13	0.422029	1.37	2.50276e-06	NM_003866	INPP4B	-0.32	0.189349	1
chr5	139242899	139243047	+	-1.36	0.791388	1.95	1.11962e-05	NM_032289	PSD2	-0.32	0.65985	1
chr10	52336134	52336787	+	0.78	0.14308	1.3	3.09495e-07	NM_147156	SGMS1	-0.33	0.198315	1
chr16	4441454	4441968	+	1.2	0.00210805	2.11	2.65457e-10	NM_138440	VASN	-0.34	0.789996	1
chr2	74112768	74113003	+	0.29	0.337406	1.59	5.49706e-05	NM_001199893	ACTG2	-0.35	0.515799	1
chr5	52159831	52160154	+	0.33	0.277101	2.32	3.25653e-12	NM_181501	ITGA1	-0.35	0.77877	1
chr5	52164262	52164394	+	0.04	0.513686	3.12	6.79259e-08	NM_181501	ITGA1	-0.35	0.77877	1
chr1	175439993	175440226	+	1.46	0.109973	2.34	5.63585e-07	NM_003285	TNR	-0.36	0.456948	1
chr22	40795782	40795944	+	0.85	0.0214387	2.05	2.62391e-05	NM_015705	SGSM3	-0.36	0.13024	1
chr3	62234917	62235103	+	-0.13	0.422029	2.68	1.5731e-05	NR_038283	PTPRG-AS1	-0.38	0.260423	1
chr10	60726012	60726214	+	-0.06	0.44608	2.73	9.25141e-06	NM_032439	PHYHIPL	-0.41	0.407805	1
chr10	60885594	60885936	+	0.45	0.0153074	1.78	8.03185e-07	NM_032439	PHYHIPL	-0.41	0.407805	1
chr13	41172002	41172134	+	-2.36	0.648257	3.73	4.01006e-07	NM_002015	FOXO1	-0.42	0.0508039	0.823399
chr3	13142294	13142539	+	0.33	0.277101	1.59	5.49706e-05	NM_001134382	IQSEC1	-0.42	0.0438108	0.748538
chr1	15359923	15360135	+	-0.96	0.18457	1.46	6.44133e-05	NM_001017999	KAZN	-0.43	0.234497	1
chr2	112231805	112232048	+	0.13	0.429293	1.68	6.14608e-05	NR_024373	LOC541471	-0.44	0.233741	1
chr8	17626523	17626682	+	2.04	0.0993287	2.6	4.13624e-06	NM_001001924	MTUS1	-0.45	0.0473319	0.787896
chr4	93021108	93021236	+	2.04	0.0993287	3.34	2.35997e-05	NM_001510	GRID2	-0.46	0.0633949	0.949071
chr4	93255689	93255904	+	0.45	0.0153074	3.5	2.28901e-08	NM_001510	GRID2	-0.46	0.0633949	0.949071
chr13	39210948	39211076	+	-2.13	0.0277121	3.52	4.17512e-06	NM_207361	FREM2	-0.48	0.0158502	0.387464
chr5	146123832	146124499	+	1.2	0.00210805	1.86	2.32214e-13	NM_181675	PPP2R2B	-0.49	0.0443048	0.753404
chr5	146133652	146133877	+	1.78	0.149771	2.61	3.87561e-07	NM_181675	PPP2R2B	-0.49	0.0443048	0.753404
chr5	146135718	146136186	+	2.54	0.00301981	2.22	1.16853e-08	NM_181675	PPP2R2B	-0.49	0.0443048	0.753404
chr5	146158227	146158676	+	1.55	0.000234318	1.9	1.62705e-08	NM_181675	PPP2R2B	-0.49	0.0443048	0.753404
chr5	146182037	146182366	+	0.78	0.201565	1.51	1.87798e-05	NM_181675	PPP2R2B	-0.49	0.0443048	0.753404
chr5	146184857	146185006	+	2.63	0.027294	3.15	2.1898e-06	NM_181675	PPP2R2B	-0.49	0.0443048	0.753404
chr8	64478362	64478992	+	2.49	7.99373e-07	1.75	1.18054e-09	NR_038875	LOC286184	-0.49	0.763486	1
chr2	190387589	190387738	+	0.78	0.301098	2.15	9.6366e-05	NM_014585	SLC40A1	-0.5	0.239342	1
chr11	131617069	131617986	+	1.29	5.83192e-05	1.72	8.19403e-16	NM_016522	NTM	-0.51	0.0193207	0.437938
chr11	131940656	131940803	+	-0.24	0.279739	2.58	4.49708e-05	NM_016522	NTM	-0.51	0.0193207	0.437938
chr11	44584566	44584885	+	-0.98	0.0158871	1.72	1.1921e-06	NM_002231	CD82	-0.52	0.011828	0.310985
chr14	102680088	102680231	+	0.11	0.462988	2.25	3.6615e-05	NR_073542	MOK	-0.53	0.445137	1
chr1	31221034	31222083	+	1.57	1.65355e-06	1.63	9.9568e-19	NM_006762	LAPTM5	-0.55	0.421651	1
chr1	31277302	31277909	+	-0.78	0.010359	1.37	2.17034e-08	NM_006762	LAPTM5	-0.55	0.421651	1
chr10	62052666	62053455	+	-0.98	0.0101989	1.48	4.43168e-08	NM_020987	ANK3	-0.55	0.00774029	0.227872
chr10	62288823	62288970	+	0.98	0.0490005	2.41	3.22289e-05	NM_001204404	ANK3	-0.55	0.00690774	0.209034
chr8	93065927	93066564	+	1.7	0.0113198	2.04	1.67692e-09	NM_004349	RUNX1T1	-0.55	0.160639	1
chr10	61099144	61099392	+	1.19	0.0360464	2.61	5.7173e-10	NM_001166698	FAM13C	-0.56	0.480272	1
chr8	93146827	93146961	+	0.04	0.529972	2.78	5.42182e-06	NM_001198633	RUNX1T1	-0.56	0.149644	1
chr18	74792841	74792969	+	-0.13	0.422029	2.73	9.25141e-06	NM_001025100	MBP	-0.58	0.640097	1
chr3	30375463	30375667	+	-0.54	0.3033	2.35	2.15644e-06	NM_001024847	TGFBR2	-0.58	0.0072517	0.217657
chr3	30683740	30683988	+	1.26	0.0619068	1.99	1.71892e-05	NM_001024847	TGFBR2	-0.58	0.0072517	0.217657
chr3	30703324	30703592	+	-0.06	0.442247	1.88	1.13136e-05	NM_001024847	TGFBR2	-0.58	0.0072517	0.217657
chr4	140730106	140730250	+	-1.13	0.188905	2.52	7.55693e-05	NM_001204367	MGST2	-0.58	0.899268	1
chr5	62424424	62424557	+	-0.36	0.926622	3.63	1.29945e-06	NM_181506	LRRC70	-0.58	0.787473	1
chr5	62507265	62507441	+	2.26	0.0651387	3.42	7.24948e-08	NM_181506	LRRC70	-0.58	0.787473	1
chr6	132271102	132271291	+	0.46	0.404925	2.34	1.36708e-05	NM_001901	CTGF	-0.58	0.44148	1
chrX	144808404	144809262	+	1.83	0.000916961	2.15	1.69527e-14	NM_032539	SLITRK2	-0.58	0.0162828	0.394014
chrX	144811082	144811261	+	2.26	0.010657	3.46	4.07737e-08	NM_032539	SLITRK2	-0.58	0.0162828	0.394014
chrX	144902042	144902220	+	1.26	0.156387	3.42	7.24948e-08	NM_001144009	SLITRK2	-0.58	0.0181045	0.423324
chr1	186869892	186870038	+	0.46	0.404925	2.2	1.52841e-05	NM_024420	PLA2G4A	-0.59	0.0393731	0.69726
chr1	187411445	187411735	+	-1.96	0.0173103	2.35	9.04417e-08	NM_024420	PLA2G4A	-0.59	0.0393731	0.69726
chr2	183146073	183146305	+	2.04	0.0993287	2.2	1.52841e-05	NM_001258314	PDE1A	-0.63	0.679255	1
chr22	41057211	41058340	+	1.5	9.85178e-06	1.84	1.9884e-17	NM_005297	MCHR1	-0.65	0.0100761	0.277586
chr22	41072122	41072268	+	1.54	0.0228756	3.1	3.83115e-06	NM_005297	MCHR1	-0.65	0.0100761	0.277586
chr10	98909413	98909545	+	-1.77	0.0326569	2.58	4.49708e-05	NM_003061	SLIT1	-0.68	0.00155256	0.0655342
chr16	66300679	66300853	+	-0.54	0.261994	2.36	5.33125e-05	NM_001795	CDH5	-0.69	0.00110131	0.0499692
chr13	46697061	46697369	+	2.26	0.010657	1.72	1.1921e-06	NM_001278541	CPB2	-0.74	0.864658	1
chr20	57936385	57936687	+	0.52	0.173082	1.59	9.83437e-07	NM_207034	EDN3	-0.74	0.000559955	0.0287557
chr17	77021745	77021873	+	-0.99	0.000751758	2.2	5.95378e-05	NR_049769	C1QTNF1	-0.75	0.187194	1
chr2	14759214	14759421	+	-0.22	0.38435	2.07	6.36637e-05	NM_145175	FAM84A	-0.75	0.000485077	0.0254893
chr2	15050407	15050805	+	0.84	0.0358989	1.54	2.40738e-08	NM_145175	FAM84A	-0.75	0.000485077	0.0254893
chr14	32964091	32964219	+	0.72	0.192023	2.39	1.31002e-06	NM_004274	AKAP6	-0.84	0.0764658	1
chr6	128920761	128921193	+	2.95	2.62369e-07	3.12	2.51235e-14	NM_001135648	PTPRK	-0.86	0.00096881	0.0447277
chr1	42385966	42386126	+	0.54	0.204578	2.31	8.77965e-05	NR_038260	HIVEP3	-0.94	0.0727841	1
chr16	81440812	81440979	+	-1.13	0.188905	2.58	4.49708e-05	NR_039871	MIR4720	-0.94	0.769791	1
chr18	3989314	3989651	+	0.16	0.284283	1.46	1.60361e-07	NR_102696	DLGAP1-AS4	-0.97	0.16011	1
chr11	92593088	92593216	+	0.23	0.391248	2.81	5.99044e-05	NM_005959	MTNR1B	-1	0.819026	1
chr13	101607262	101607856	+	0.61	0.157103	1.5	4.7051e-07	NR_047687	NALCN-AS1	-1	0.897255	1
chr14	87618888	87619016	+	0.19	0.465306	2.31	8.77965e-05	NR_038445	LOC283585	-1	0.986543	1
chr15	92887156	92887317	+	1.81	0.834416	2.31	8.77965e-05	NM_006011	ST8SIA2	-1	0.900815	1
chr4	189321238	189321903	+	1.76	1.96952e-06	1.83	3.40736e-07	NR_033869	LOC401164	-1	0.939681	1
chr4	189358668	189358872	+	-1.36	0.791388	2.63	2.665e-05	NR_033869	LOC401164	-1	0.939681	1
chr4	189366550	189366678	+	0.19	0.424653	1.54	5.73725e-05	NR_033869	LOC401164	-1	0.939681	1
chr4	189369110	189369756	+	0.84	0.00479908	2.07	7.64791e-11	NR_033869	LOC401164	-1	0.939681	1
chr5	71837480	71837925	+	0.07	0.454457	1.48	6.87145e-07	NM_152625	ZNF366	-1	0.857517	1
chr6	35013917	35014257	+	-0.35	0.30382	1.9	1.62705e-08	NM_001261821	TCP11	-1	0.796511	1
chr8	101670253	101670480	+	-0.54	0.215984	1.51	1.87798e-05	NM_152628	SNX31	-1	0.893726	1
chr5	140382126	140382479	+	0.78	0.14308	1.61	4.1889e-07	NM_031883	PCDHAC2	-1.05	0.0474291	0.789159
chr20	49712632	49712903	+	3.04	0.00706504	1.37	2.76381e-05	NM_002237	KCNG1	-1.11	0.00227332	0.0861738
chr20	49737398	49738692	+	0.12	0.372164	1.67	1.1798e-18	NM_002237	KCNG1	-1.11	0.00227332	0.0861738
chr6	106577516	106577652	+	0.78	0.301098	3.4	1.32847e-05	NM_182907	PRDM1	-1.12	0.165829	1
chr1	161469605	161469733	+	0.04	0.529972	3.2	7.37844e-05	NM_021642	FCGR2A	-1.13	0.19167	1
chr2	30253886	30254215	+	0.46	0.404925	1.37	1.74046e-05	NM_004304	ALK	-1.14	0.145455	1
chr18	31537374	31537520	+	1.36	0.0448214	2.1	4.28223e-06	NM_001198549	NOL4	-1.2	0.0496802	0.812324
chr6	114637060	114637260	+	1.63	0.0763295	2.38	8.30332e-06	NM_153612	HS3ST5	-1.21	0.0493185	0.80892
chr11	17834821	17835242	+	1.19	0.113922	1.66	1.25281e-07	NM_001112741	KCNC1	-1.22	0.554924	1
chr11	17895454	17895831	+	0.19	0.396995	1.38	7.73962e-05	NM_001112741	KCNC1	-1.22	0.554924	1
chr8	24924756	24924894	+	1.46	0.0034448	2.51	1.16332e-05	NM_006158	NEFL	-1.22	0.349775	1
chr3	159829858	159830212	+	-0.32	0.326824	1.53	5.05167e-06	NM_001168214	C3orf80	-1.29	0.0244228	0.509181
chr3	159853628	159853838	+	-1.28	0.107269	1.81	2.71365e-05	NM_001168214	C3orf80	-1.29	0.0244228	0.509181
chr3	159899138	159899762	+	2.83	4.17893e-13	1.56	4.4856e-09	NM_001168214	C3orf80	-1.29	0.0244228	0.509181
chr5	149936701	149937468	+	1.55	0.000265155	1.37	1.19007e-09	NM_001166208	SYNPO	-1.3	0.010019	0.276631
chrX	37463206	37463541	+	1.26	0.0619068	1.7	2.04502e-07	NM_001170331	LANCL3	-1.32	0.392709	1
chr7	151282843	151283194	+	0.34	0.120777	1.32	1.93879e-16	NM_024429	PRKAG2	-1.33	0.0133873	0.34196
chr7	151328186	151328364	+	-0.54	0.329466	2.15	9.6366e-05	NM_024429	PRKAG2	-1.33	0.0133873	0.34196
chr11	8389877	8390012	+	0.94	0.113163	2.81	5.99044e-05	NM_001270428	LMO1	-1.4	4.31188e-05	0.00334856
chr17	10018213	10018475	+	0.26	0.418658	2.03	1.08582e-05	NM_201432	GAS7	-1.44	8.4744e-11	2.50083e-08
chr19	6801588	6802052	+	-1.35	0.00402502	1.66	1.25281e-07	NM_005428	VAV1	-1.46	0.407238	1
chr4	96134788	96135552	+	0.72	0.0530058	1.75	1.18054e-09	NM_001256794	BMPR1B	-1.46	0.233341	1
chrX	9874995	9875137	+	-0.04	0.452279	2.31	8.77965e-05	NM_001195081	LOC100288814	-1.49	0.745653	1
chr17	17651960	17652696	+	1.6	6.92484e-11	1.59	2.90288e-12	NR_024007	SMCR5	-1.58	0.664434	1
chr17	17664127	17664362	+	1.83	0.000916961	2.07	1.97895e-07	NR_024007	SMCR5	-1.58	0.664434	1
chr17	17669266	17669463	+	1.82	0.000382584	1.72	4.46214e-06	NR_024007	SMCR5	-1.58	0.664434	1
chrX	144921665	144922386	+	1.26	0.0266439	2.83	1.67117e-14	NM_004709	TMEM257	-1.58	0.344844	1
chrX	144924865	144925142	+	1.98	0.00257108	1.65	2.4419e-05	NM_004709	TMEM257	-1.58	0.344844	1
chrX	144927954	144928082	+	0.46	0.365076	4.2	1.27496e-05	NM_004709	TMEM257	-1.58	0.344844	1
chrX	144934738	144934988	+	2.26	0.010657	2.68	1.24228e-09	NM_004709	TMEM257	-1.58	0.344844	1
chrX	144942618	144942815	+	1.46	0.0103048	2.15	9.6366e-05	NM_004709	TMEM257	-1.58	0.344844	1
chr11	12101852	12102125	+	-0.39	0.265331	2.34	5.63585e-07	NM_014632	MICAL2	-1.59	7.01257e-05	0.00519437
chr11	12111840	12112001	+	-0.54	0.261994	2.25	3.6615e-05	NM_014632	MICAL2	-1.59	7.01257e-05	0.00519437
chr3	189814257	189814480	+	-0.13	0.411748	4.92	4.20408e-09	NM_018192	LEPREL1	-1.6	1.19464e-10	3.33847e-08
chr5	57312368	57312870	+	2.81	8.57784e-08	1.89	5.15764e-10	NM_001252226	PLK2	-1.61	3.15989e-09	6.23326e-07
chr5	57313486	57314877	+	1.28	5.32453e-06	1.48	3.59893e-12	NM_001252226	PLK2	-1.61	3.15989e-09	6.23326e-07
chr5	57315615	57316268	+	2.85	4.57608e-12	1.4	2.62399e-08	NM_001252226	PLK2	-1.61	3.15989e-09	6.23326e-07
chr5	57418112	57418362	+	0.04	0.529972	1.8	6.57501e-05	NM_001252226	PLK2	-1.61	3.15989e-09	6.23326e-07
chr5	57724924	57725156	+	1.46	0.109973	3.27	7.186e-09	NM_001252226	PLK2	-1.61	3.15989e-09	6.23326e-07
chr7	4860643	4860771	+	-0.54	0.281197	1.8	6.57501e-05	NR_039800	MIR4656	-1.69	0.843032	1
chr17	53802711	53802839	+	1.26	0.0619068	2.2	5.95378e-05	NM_018286	TMEM100	-1.75	0.0296964	0.576547
chr6	119121938	119122112	+	-0.77	0.876277	2.31	8.77965e-05	NR_037662	LOC100287632	-1.81	0.796511	1
chr10	45631266	45631624	+	2.29	7.49097e-08	1.36	1.43386e-06	NR_024472	RSU1P2	-2	0.813514	1
chr21	42274009	42274387	+	-0.41	0.248943	2.25	7.22669e-09	NR_073202	DSCAM	-2.02	7.0392e-13	3.05485e-10
chr7	32317511	32317647	+	-0.54	0.281197	2.34	1.36708e-05	NM_001191058	PDE1C	-2.05	0.00175685	0.0712944
chr1	163055342	163055629	+	0.04	0.529972	2.2	1.88485e-08	NM_001113380	RGS4	-2.09	5.6756e-11	1.8693e-08
chr3	11042532	11042833	+	-0.13	0.411748	1.53	3.186e-06	NM_003042	SLC6A1	-2.09	0.0465782	0.77816
chr7	32097768	32097923	+	1.64	0.000138969	3.08	3.76481e-09	NM_001191056	PDE1C	-2.28	0.000299057	0.0169717
chr1	17447421	17447579	+	0.46	0.463277	1.92	4.25403e-05	NM_007365	PADI2	-2.32	0.306593	1
chr10	135143988	135144130	+	-0.28	0.310976	2.93	2.01499e-05	NM_015722	CALY	-2.32	0.729766	1
chr20	57121050	57121600	+	-0.2	0.32972	2.02	8.33143e-14	NR_034147	APCDD1L-AS1	-2.43	0.00222955	0.0852266
chr16	82667638	82668111	+	0.8	0.00104385	1.98	1.54867e-08	NM_001220491	CDH13	-2.5	1.23826e-13	5.85601e-11
chr1	89788157	89788474	+	1.26	0.0619068	1.39	3.05318e-05	NR_077244	LOC729930	-3.32	0.997628	1
chr1	90870532	90870713	+	-1.54	0.00849094	2.1	4.28223e-06	NM_020063	BARHL2	-3.32	0.997628	1
chr1	181359539	181361138	+	-1.2	0.00126222	1.54	1.04608e-20	NM_000721	CACNA1E	-3.32	0.551515	1
chr11	59961362	59961523	+	0.56	0.216906	2.16	2.46981e-05	NM_001247999	MS4A6A	-3.32	0.938973	1
chr11	110860471	110860727	+	0.3	0.381963	1.95	1.11962e-05	NM_198498	C11orf53	-3.32	0.997628	1
chr11	110862398	110862551	+	0.46	0.404925	2.2	5.95378e-05	NM_198498	C11orf53	-3.32	0.997628	1
chr11	110877205	110877376	+	-2.36	0.648257	3.29	4.02559e-07	NM_198498	C11orf53	-3.32	0.997628	1
chr11	110882212	110882355	+	2.4	4.4377e-07	1.92	0.000103677	NM_198498	C11orf53	-3.32	0.997628	1
chr16	55314913	55315050	+	-1.19	0.000305906	2.52	7.55693e-05	NM_024335	IRX6	-3.32	0.993447	1
chr18	18847557	18848081	+	1.53	0.01294	2.91	6.63771e-17	NM_001142966	GREB1L	-3.32	0.885911	1
chr18	18943441	18943744	+	0.46	0.334119	2.01	2.08294e-07	NM_001142966	GREB1L	-3.32	0.885911	1
chr18	52755385	52755665	+	-0.2	0.353044	1.9	2.19612e-07	NM_025214	CCDC68	-3.32	0.741885	1
chr18	57863581	57865484	+	1.86	6.06766e-06	1.85	2.41525e-34	NM_005912	MC4R	-3.32	0.938973	1
chr19	43624425	43626178	+	2.45	2.81639e-42	1.31	1.27557e-20	NM_031246	PSG2	-3.32	0.997628	1
chr2	116121345	116121520	+	0.63	0.261697	1.6	8.76457e-05	NM_001004360	DPP10	-3.32	0.806747	1
chr20	42567918	42568208	+	-1.54	0.103108	2.54	2.67465e-09	NM_001098798	TOX2	-3.32	0.741885	1
chr18	45846339	45846473	+	1.78	0.149771	2.2	5.95378e-05	NM_001039360	ZBTB7C	-3.49	3.65817e-26	4.35299e-23
chr13	43467628	43468040	+	0	0.593079	1.9	5.24736e-07	NM_001002264	EPSTI1	-4.32	0.590854	1
chr2	76894792	76894947	+	0.04	0.529972	2.31	8.77965e-05	NM_001134745	LRRTM4	-4.32	0.751416	1
chr5	173847028	173847872	+	2.04	0.000495913	1.83	1.23185e-09	NM_002449	MSX2	-4.32	0.741885	1
chr5	173976098	173976238	+	0.04	0.529972	2.24	9.4201e-06	NM_002449	MSX2	-4.32	0.741885	1
chr5	173976995	173977207	+	-1.28	0.107269	2.2	5.95378e-05	NM_002449	MSX2	-4.32	0.741885	1
chr19	18875178	18875362	+	0.13	0.464479	1.49	4.39747e-05	NM_000095	COMP	-4.91	0.634862	1
chr22	28602385	28602897	+	0.87	0.0625567	1.37	6.26583e-06	NR_036169	MIR3199-1	-6.32	0.997628	1
